# Supplementary material for: Analysis of hepatic transcriptome demonstrates altered lipid metabolism following Lactobacillus johnsonii BS15 prevention in chickens with subclinical necrotic enteritis
Source: Lipids Health Dis. 2018 Apr 20;17:93. doi: 10.1186/s12944-018-0741-5 (PMC5910604; doi:10.1186/s12944-018-0741-5)
Supplement: Supplementary file 1 — Table S1. Details for regulatory genes and pathways related to lipid metabolism in comparison of control group and SNE group. (XLSX 120 kb) [file 12944_2018_741_MOESM1_ESM.xlsx]

## Sheet: Sheet1
id	baseMean	baseMean_control	baseMean_case_SNE	foldChange	log2FoldChange	pval	padj	up_down	fpkm_Sample_control_1	fpkm_Sample_control_2	fpkm_Sample_control_3	fpkm_Sample_SNE_1	fpkm_Sample_SNE_2	fpkm_Sample_SNE_3	description	gene_biotype	Dbxref	gene_synonym	GO_id	GO_term	pathway	pathway_description
ABCC5	4631.06	6482.23	2779.9	0.428849	-1.22146	0.00217273	0.386621	Down	33.5245	31.9592	23.0239	21.4599	15.0017	7.65734		protein_coding	CGNC:6342,GeneID:424947		GO:0005524,GO:0008514,GO:0015711,GO:0016021,GO:0042626,GO:0055085	ATP binding|organic anion transmembrane transporter activity|organic anion transport|integral component of membrane|ATPase activity, coupled to transmembrane movement of substances|transmembrane transport	path:gga02010	ABC transporters
ABCG1	33.6343	19.3074	47.9612	2.48409	1.31272	0.0330782	1	Up	0.0926957	0.149703	0.0392635	0.282167	0.287015	0.229904		protein_coding	CGNC:12084,GeneID:418533		GO:0005524,GO:0005548,GO:0005654,GO:0005739,GO:0005794,GO:0005886,GO:0006355,GO:0008203,GO:0009897,GO:0010872,GO:0010875,GO:0010888,GO:0016021,GO:0017127,GO:0019534,GO:0032367,GO:0033344,GO:0033700,GO:0033993,GO:0034041,GO:0034374,GO:0034375,GO:0034436,GO:0034437,GO:0042632,GO:0042803,GO:0042987,GO:0043531,GO:0043691,GO:0045542,GO:0046982,GO:0055037,GO:0055091,GO:0055099,GO:1901998	ATP binding|phospholipid transporter activity|nucleoplasm|mitochondrion|Golgi apparatus|plasma membrane|regulation of transcription, DNA-templated|cholesterol metabolic process|external side of plasma membrane|regulation of cholesterol esterification|positive regulation of cholesterol efflux|negative regulation of lipid storage|integral component of membrane|cholesterol transporter activity|toxin…	path:gga02010	ABC transporters
ABI3BP	36.255	59.8003	12.7096	0.212534	-2.23423	0.000348487	0.120945	Down	0.359877	0.297357	0.318927	0.0933456	0.146513	0.0202263		protein_coding	CGNC:11397,GeneID:769237
ACOT12	62.8928	87.0459	38.7397	0.445049	-1.16796	0.0483066	1	Down	1.21159	1.08105	2.06354	1.05468	0.595686	0.518685		protein_coding	CGNC:11640,GeneID:431627		GO:0003986,GO:0005524,GO:0005829,GO:0006084,GO:0006631,GO:0008289,GO:0047617	acetyl-CoA hydrolase activity|ATP binding|cytosol|acetyl-CoA metabolic process|fatty acid metabolic process|lipid binding|acyl-CoA hydrolase activity	path:gga00620	Pyruvate metabolism
ACP5	101.57	53.3401	149.799	2.80838	1.48974	0.0322768	1	Up	8.42885	2.71249	3.9107	18.8542	8.06633	19.0907		protein_coding	GeneID:107057619				path:gga04142	Lysosome
ADCY3	87.5981	124.496	50.6999	0.40724	-1.29605	0.00937209	0.848476	Down	1.8374	1.00041	1.68	1.25043	0.556766	0.514439		protein_coding	CGNC:12445,GeneID:422013		GO:0000166,GO:0004016,GO:0005737,GO:0005886,GO:0005929,GO:0006171,GO:0007189,GO:0007193,GO:0007340,GO:0007608,GO:0008355,GO:0016021,GO:0019933,GO:0030317,GO:1904322	nucleotide binding|adenylate cyclase activity|cytoplasm|plasma membrane|cilium|cAMP biosynthetic process|adenylate cyclase-activating G-protein coupled receptor signaling pathway|adenylate cyclase-inhibiting G-protein coupled receptor signaling pathway|acrosome reaction|sensory perception of smell|olfactory learning|integral component of membrane|cAMP-mediated signaling|sperm motility|cellular re…	path:gga00230,path:gga04020,path:gga04114,path:gga04540,path:gga04912,path:gga04914,path:gga04916,path:gga04261,path:gga04270	Purine metabolism|Calcium signaling pathway|Oocyte meiosis|Gap junction|GnRH signaling pathway|Progesterone-mediated oocyte maturation|Melanogenesis|Adrenergic signaling in cardiomyocytes|Vascular smooth muscle contraction
ADCY7	99.4572	64.6385	134.276	2.07733	1.05473	0.0225062	1	Up	0.459948	0.438247	0.264821	1.08523	1.10687	0.691599		protein_coding	CGNC:2808,GeneID:415732		GO:0000166,GO:0004016,GO:0005622,GO:0005886,GO:0006171,GO:0007189,GO:0007193,GO:0016021,GO:0019933,GO:0030819,GO:0071361	nucleotide binding|adenylate cyclase activity|intracellular|plasma membrane|cAMP biosynthetic process|adenylate cyclase-activating G-protein coupled receptor signaling pathway|adenylate cyclase-inhibiting G-protein coupled receptor signaling pathway|integral component of membrane|cAMP-mediated signaling|positive regulation of cAMP biosynthetic process|cellular response to ethanol	path:gga00230,path:gga04020,path:gga04114,path:gga04540,path:gga04912,path:gga04914,path:gga04916,path:gga04261,path:gga04270	Purine metabolism|Calcium signaling pathway|Oocyte meiosis|Gap junction|GnRH signaling pathway|Progesterone-mediated oocyte maturation|Melanogenesis|Adrenergic signaling in cardiomyocytes|Vascular smooth muscle contraction
ADORA3	16.3292	7.3614	25.297	3.43644	1.78092	0.020821	1	Up	0.31937	0	0.337795	0.929118	0.783045	0.894571	adenosine A3 receptor	protein_coding	CGNC:48977,GeneID:373956		GO:0001609,GO:0001973,GO:0005886,GO:0016021	G-protein coupled adenosine receptor activity|adenosine receptor signaling pathway|plasma membrane|integral component of membrane	path:gga04080	Neuroactive ligand-receptor interaction
ADRA1D	80.2697	40.5818	119.958	2.95594	1.56362	0.00107288	0.234113	Up	0.651217	0.121016	0.298516	1.25831	0.98705	1.35442		protein_coding	CGNC:11925,GeneID:422933		GO:0001994,GO:0004937,GO:0005887,GO:0007200,GO:0007204,GO:0007267,GO:0045907,GO:0045987,GO:0071880	norepinephrine-epinephrine vasoconstriction involved in regulation of systemic arterial blood pressure|alpha1-adrenergic receptor activity|integral component of plasma membrane|phospholipase C-activating G-protein coupled receptor signaling pathway|positive regulation of cytosolic calcium ion concentration|cell-cell signaling|positive regulation of vasoconstriction|positive regulation of smooth m…	path:gga04020,path:gga04080,path:gga04261,path:gga04270	Calcium signaling pathway|Neuroactive ligand-receptor interaction|Adrenergic signaling in cardiomyocytes|Vascular smooth muscle contraction
ADRB2	78.831	40.9196	116.742	2.85297	1.51246	0.00257975	0.438869	Up	0.516925	0.825772	0.270676	1.37759	2.40954	1.15341		protein_coding	CGNC:66534,GeneID:427623				path:gga04020,path:gga04080,path:gga04144,path:gga04261	Calcium signaling pathway|Neuroactive ligand-receptor interaction|Endocytosis|Adrenergic signaling in cardiomyocytes
AFF2	225.948	148.151	303.744	2.05023	1.03579	0.0291543	1	Up	0.32253	0.788752	0.416743	0.830474	1.15496	1.66562		protein_coding	CGNC:51728,GeneID:422394
AGR2	2.51785	0	5.0357	Inf	Inf	0.0461213	1	Up	0	0	0	0.239506	0.255406	0.492421		protein_coding	CGNC:8224,GeneID:420596		GO:0002162,GO:0005154,GO:0005615,GO:0005739,GO:0005783,GO:0010628,GO:0010811,GO:0042803,GO:0045742,GO:0048546,GO:0048639,GO:0060480,GO:0060548,GO:0070254,GO:0090004,GO:1903896,GO:1903899	dystroglycan binding|epidermal growth factor receptor binding|extracellular space|mitochondrion|endoplasmic reticulum|positive regulation of gene expression|positive regulation of cell-substrate adhesion|protein homodimerization activity|positive regulation of epidermal growth factor receptor signaling pathway|digestive tract morphogenesis|positive regulation of developmental growth|lung goblet c…
AK3	2976.19	4169.34	1783.04	0.427655	-1.22548	0.0228467	1	Down	135.382	49.8008	111.799	44.7707	57.2666	37.9677		protein_coding	CGNC:10745,GeneID:426534		GO:0004017,GO:0005524,GO:0005525,GO:0005759,GO:0006172,GO:0046033,GO:0046039,GO:0046041,GO:0046051,GO:0046899,GO:0046939	adenylate kinase activity|ATP binding|GTP binding|mitochondrial matrix|ADP biosynthetic process|AMP metabolic process|GTP metabolic process|ITP metabolic process|UTP metabolic process|nucleoside triphosphate adenylate kinase activity|nucleotide phosphorylation	path:gga00230	Purine metabolism
AKAP6	8.07328	1.45004	14.6965	10.1352	3.3413	0.00560814	0.689045	Up	0.00283672	0	0.00808184	0.0462642	0.0174145	0.0712048		protein_coding	CGNC:7598,GeneID:423314		GO:0008179,GO:0016529,GO:0031965,GO:0034704,GO:0035556,GO:0044325,GO:0048471,GO:0051018,GO:0060306,GO:0071320,GO:1902261	adenylate cyclase binding|sarcoplasmic reticulum|nuclear membrane|calcium channel complex|intracellular signal transduction|ion channel binding|perinuclear region of cytoplasm|protein kinase A binding|regulation of membrane repolarization|cellular response to cAMP|positive regulation of delayed rectifier potassium channel activity
ALDH1A3	42.8555	25.3242	60.3867	2.38454	1.25371	0.0221354	1	Up	0.410312	0.1432	0.194414	0.642765	0.697081	0.779204	aldehyde dehydrogenase 1 family, member A3	protein_coding	CGNC:49294,GeneID:395389	ALDH6			path:gga00010,path:gga00340,path:gga00350,path:gga00360,path:gga00410,path:gga00980,path:gga00982	Glycolysis / Gluconeogenesis|Histidine metabolism|Tyrosine metabolism|Phenylalanine metabolism|beta-Alanine metabolism|Metabolism of xenobiotics by cytochrome P450|Drug metabolism - cytochrome P450
ALOX5AP	32.8132	16.3575	49.2689	3.012	1.59072	0.0426349	1	Up	1.26844	0.356176	0.626018	1.48391	2.37341	4.11558	arachidonate 5-lipoxygenase-activating protein	protein_coding	CGNC:66655,GeneID:770904	null	GO:0002540,GO:0005635,GO:0005783,GO:0008047,GO:0016021,GO:0019370,GO:0043085,GO:0004364,GO:0004464,GO:0004602	leukotriene production involved in inflammatory response|nuclear envelope|endoplasmic reticulum|enzyme activator activity|integral component of membrane|leukotriene biosynthetic process|positive regulation of catalytic activity|glutathione transferase activity|leukotriene-C4 synthase activity|glutathione peroxidase activity
AMN	206.306	288.697	123.915	0.429223	-1.2202	0.00581844	0.698258	Down	15.2453	16.8108	16.053	12.9866	6.44788	3.33777	amnion associated transmembrane protein	protein_coding	CGNC:8659,GeneID:423472		GO:0005102,GO:0005615,GO:0006898,GO:0007588,GO:0015889,GO:0016021,GO:0016324,GO:0030139,GO:0043001,GO:0070062	receptor binding|extracellular space|receptor-mediated endocytosis|excretion|cobalamin transport|integral component of membrane|apical plasma membrane|endocytic vesicle|Golgi to plasma membrane protein transport|extracellular exosome
ANKRD22	51.3227	79.7603	22.8852	0.286925	-1.80125	0.00072999	0.191542	Down	0.589118	1.4706	0.852222	0.309888	0.131272	0.409956	ankyrin repeat domain 22	protein_coding	CGNC:66664,GeneID:771419	null	GO:0016021	integral component of membrane
ANKRD34B	11.7577	18.8106	4.70482	0.250116	-1.99933	0.0296762	1	Down	0.20631	0.146497	0.123976	0.0357582	0.0377259	0.0696922		protein_coding	CGNC:11614,GeneID:431626
ANXA6	483.1	217.473	748.727	3.44285	1.7836	0.000347394	0.120945	Up	4.1613	4.19805	3.71755	23.6489	14.8038	8.76885	annexin A6	protein_coding	CGNC:49340,GeneID:395481		GO:0001755,GO:0005262,GO:0005509,GO:0005544,GO:0031982,GO:0034704,GO:0042470,GO:0055074,GO:0070588	neural crest cell migration|calcium channel activity|calcium ion binding|calcium-dependent phospholipid binding|vesicle|calcium channel complex|melanosome|calcium ion homeostasis|calcium ion transmembrane transport
AOAH	45.4084	26.5048	64.312	2.42643	1.27884	0.0195514	1	Up	0.306801	0.240495	0.0907634	0.73926	0.520808	0.498425		protein_coding	CGNC:9171,GeneID:420737		GO:0008653,GO:0050528,GO:0050728	lipopolysaccharide metabolic process|acyloxyacyl hydrolase activity|negative regulation of inflammatory response
APCDD1L	4.21926	7.77676	0.661753	0.0850937	-3.5548	0.035109	1	Down	0.214905	0.19182	0.0872317	0	0	0.0458922		protein_coding	CGNC:50969,GeneID:419316
ARHGDIB	71.3329	34.017	108.649	3.19396	1.67534	0.000770429	0.198784	Up	1.4417	0.661374	1.54226	5.0453	5.65729	4.2107	Rho GDP dissociation inhibitor (GDI) beta	protein_coding	CGNC:8920,GeneID:417941		GO:0003924,GO:0005094,GO:0005737,GO:0050790,GO:0070062	GTPase activity|Rho GDP-dissociation inhibitor activity|cytoplasm|regulation of catalytic activity|extracellular exosome
ARHGEF19	44.1511	67.9304	20.3719	0.299893	-1.73748	0.00935214	0.848476	Down	0.252569	0.182058	0.411187	0.128245	0.116044	0.0682369		protein_coding	CGNC:12978,GeneID:419033		GO:0002408,GO:0005089,GO:0005654,GO:0005737,GO:0005886,GO:0030036,GO:0035023,GO:0035556,GO:0043507,GO:0043547,GO:0051091,GO:0051496,GO:0071803,GO:1904591	myeloid dendritic cell chemotaxis|Rho guanyl-nucleotide exchange factor activity|nucleoplasm|cytoplasm|plasma membrane|actin cytoskeleton organization|regulation of Rho protein signal transduction|intracellular signal transduction|positive regulation of JUN kinase activity|positive regulation of GTPase activity|positive regulation of sequence-specific DNA binding transcription factor activity|pos…
ARPC1B	239.607	141.336	337.879	2.3906	1.25737	0.00319022	0.49018	Up	7.02468	6.37011	3.6993	14.9986	10.5279	15.0941	actin related protein 2/3 complex, subunit 1B, 41kDa	protein_coding	CGNC:15421,GeneID:416490		GO:0005200,GO:0005885,GO:0005925,GO:0034314,GO:0051015,GO:0070062	structural constituent of cytoskeleton|Arp2/3 protein complex|focal adhesion|Arp2/3 complex-mediated actin nucleation|actin filament binding|extracellular exosome	path:gga04144,path:gga04810,path:gga05132	Endocytosis|Regulation of actin cytoskeleton|Salmonella infection
ART7B	41.0786	4.62452	77.5326	16.7655	4.06743	0.000120393	0.0601229	Up	0.0891148	0.0541872	0.0403152	1.59253	0.702714	0.567394	GPI-anchored ADP-ribosyltransferase	protein_coding	CGNC:53275,GeneID:428124		GO:0003956,GO:0006471	NAD(P)+-protein-arginine ADP-ribosyltransferase activity|protein ADP-ribosylation
ART7C	186.585	62.989	310.181	4.92436	2.29994	2.37364e-07	0.000612438	Up	2.25122	1.22236	0.90437	8.45427	8.36146	7.37682		protein_coding	CGNC:53276,GeneID:428125		GO:0003956,GO:0006471	NAD(P)+-protein-arginine ADP-ribosyltransferase activity|protein ADP-ribosylation
ASS1	451.22	167.243	735.197	4.39598	2.13618	8.98896e-05	0.0496993	Up	5.85869	4.91761	8.02069	22.3238	28.9127	38.5465	argininosuccinate synthase 1	protein_coding	CGNC:50457,GeneID:417185		GO:0000050,GO:0000053,GO:0004055,GO:0005524,GO:0005737,GO:0006526	urea cycle|argininosuccinate metabolic process|argininosuccinate synthase activity|ATP binding|cytoplasm|arginine biosynthetic process	path:gga01230,path:gga00250,path:gga00220	Biosynthesis of amino acids|Alanine, aspartate and glutamate metabolism|Arginine biosynthesis
ATP10D	122.284	77.3214	167.247	2.163	1.11304	0.0154577	1	Up	0.511081	0.695643	0.394359	1.28934	1.32942	1.39452		protein_coding	CGNC:10579,GeneID:422768		GO:0000287,GO:0004012,GO:0005524,GO:0005654,GO:0005783,GO:0005886,GO:0016021,GO:0045332	magnesium ion binding|phospholipid-translocating ATPase activity|ATP binding|nucleoplasm|endoplasmic reticulum|plasma membrane|integral component of membrane|phospholipid translocation
ATP2A3	151.488	99.5534	203.423	2.04336	1.03094	0.0208026	1	Up	0.867265	0.924461	0.645918	1.95149	1.28178	2.21344	ATPase, Ca++ transporting, ubiquitous	protein_coding	CGNC:1084,GeneID:395707	SERCA	GO:0005388,GO:0005524,GO:0005887,GO:0006874,GO:0033017,GO:0046872,GO:0070588	calcium-transporting ATPase activity|ATP binding|integral component of plasma membrane|cellular calcium ion homeostasis|sarcoplasmic reticulum membrane|metal ion binding|calcium ion transmembrane transport	path:gga04020	Calcium signaling pathway
ATP2B2	20.6778	30.8693	10.4863	0.339699	-1.55767	0.0285957	1	Down	0.077023	0.105285	0.0588679	0.0407156	0.0237929	0.0391318		protein_coding	CGNC:3584,GeneID:415958		GO:0005388,GO:0005509,GO:0005516,GO:0005524,GO:0005783,GO:0005829,GO:0005887,GO:0005929,GO:0006996,GO:0007626,GO:0008022,GO:0008361,GO:0016324,GO:0021702,GO:0021707,GO:0030165,GO:0030899,GO:0040011,GO:0042428,GO:0043025,GO:0043231,GO:0045299,GO:0046068,GO:0048167,GO:0050808,GO:0050885,GO:0050910,GO:0051480,GO:0051928,GO:0060088,GO:0070062,GO:0070588,GO:0090102	calcium-transporting ATPase activity|calcium ion binding|calmodulin binding|ATP binding|endoplasmic reticulum|cytosol|integral component of plasma membrane|cilium|organelle organization|locomotory behavior|protein C-terminus binding|regulation of cell size|apical plasma membrane|cerebellar Purkinje cell differentiation|cerebellar granule cell differentiation|PDZ domain binding|calcium-dependent A…	path:gga04020,path:gga04261	Calcium signaling pathway|Adrenergic signaling in cardiomyocytes
AVDL	184.056	272.314	95.797	0.351788	-1.50722	0.00775168	0.784905	Down	19.9974	17.9322	37.318	8.65828	13.7413	9.97688		protein_coding	CGNC:54311,GeneID:431660
AVPR1A	2.693	0	5.38599	Inf	Inf	0.0338293	1	Up	0	0	0	1.01619	0.118974	0.201793	arginine vasopressin receptor 1A	protein_coding	CGNC:7451,GeneID:771773	VT4			path:gga04020,path:gga04080,path:gga04270	Calcium signaling pathway|Neuroactive ligand-receptor interaction|Vascular smooth muscle contraction
B3GLCT	145.65	84.8906	206.41	2.43149	1.28184	0.00477191	0.642382	Up	0.900653	1.46276	0.827207	2.20928	4.21467	3.21489		protein_coding	CGNC:12825,GeneID:428075				path:gga00514	Other types of O-glycan biosynthesis
B3GNT9	51.4236	31.7245	71.1227	2.24189	1.16471	0.034618	1	Up	0.348715	0.423516	0.298734	0.597468	0.931128	1.16866		protein_coding	CGNC:14532,GeneID:427539		GO:0000139,GO:0006486,GO:0008378,GO:0016021	Golgi membrane|protein glycosylation|galactosyltransferase activity|integral component of membrane
BCAT1	202.628	96.1169	309.139	3.21629	1.6854	0.000119863	0.0601229	Up	0.510386	0.593857	0.338647	1.75657	1.62731	2.06951		protein_coding	CGNC:9949,GeneID:418193		GO:0004084,GO:0005739,GO:0006532,GO:0009082,GO:0009098,GO:0009099,GO:0030170,GO:0052654,GO:0052655,GO:0052656	branched-chain-amino-acid transaminase activity|mitochondrion|aspartate biosynthetic process|branched-chain amino acid biosynthetic process|leucine biosynthetic process|valine biosynthetic process|pyridoxal phosphate binding|L-leucine transaminase activity|L-valine transaminase activity|L-isoleucine transaminase activity	path:gga01210,path:gga01230,path:gga00270,path:gga00280,path:gga00290,path:gga00770	2-Oxocarboxylic acid metabolism|Biosynthesis of amino acids|Cysteine and methionine metabolism|Valine, leucine and isoleucine degradation|Valine, leucine and isoleucine biosynthesis|Pantothenate and CoA biosynthesis
BEAN1	25.4873	13.2034	37.7712	2.86071	1.51638	0.0263411	1	Up	0.103473	0.315122	0.0861205	0.650764	0.565263	0.352927	brain expressed, associated with NEDD4, 1	protein_coding	CGNC:50081,GeneID:415796	BEAN	GO:0016021	integral component of membrane
BG1	2204.07	3175.59	1232.56	0.388135	-1.36537	0.0100963	0.863249	Down	69.649	36.3129	55.5665	28.0063	35.8483	10.3797	BG-like antigen 1	protein_coding	CGNC:52940,GeneID:426940	B-G,BG-IV	GO:0009986,GO:0016021,GO:0019903	cell surface|integral component of membrane|protein phosphatase binding
BG2	652.634	1116.41	188.86	0.169167	-2.56348	0.0107079	0.905841	Down	12.7012	5.25548	6.65922	0.517059	3.9979	0.0782949		protein_coding	CGNC:49792,GeneID:396417
BHMT	19078.8	27818.8	10338.8	0.371646	-1.428	0.0343794	1	Down	365.202	1018.81	1183.48	220.399	565.692	303.752		protein_coding	CGNC:50233,GeneID:416371		GO:0005829,GO:0008270,GO:0008898,GO:0009086,GO:0032259,GO:0047150	cytosol|zinc ion binding|S-adenosylmethionine-homocysteine S-methyltransferase activity|methionine biosynthetic process|methylation|betaine-homocysteine S-methyltransferase activity	path:gga00260,path:gga00270	Glycine, serine and threonine metabolism|Cysteine and methionine metabolism
BLK	37.2195	20.3575	54.0816	2.6566	1.40958	0.0152836	1	Up	0.4185	0.225734	0.3235	0.885939	0.752611	0.925405		protein_coding	CGNC:12482,GeneID:422035		GO:0004715,GO:0005102,GO:0005524,GO:0007010,GO:0007169,GO:0030154,GO:0031234,GO:0032024,GO:0038083,GO:0042127,GO:0043066,GO:0045087,GO:0050764,GO:0050853,GO:0071801	non-membrane spanning protein tyrosine kinase activity|receptor binding|ATP binding|cytoskeleton organization|transmembrane receptor protein tyrosine kinase signaling pathway|cell differentiation|extrinsic component of cytoplasmic side of plasma membrane|positive regulation of insulin secretion|peptidyl-tyrosine autophosphorylation|regulation of cell proliferation|negative regulation of apoptotic…
BMP5	169.751	112.316	227.187	2.02274	1.01631	0.0211615	1	Up	0.990132	1.68853	0.949076	2.91196	3.20813	2.2753	bone morphogenetic protein 5	protein_coding	CGNC:49628,GeneID:396053		GO:0001501,GO:0003323,GO:0005125,GO:0005160,GO:0005615,GO:0007389,GO:0008083,GO:0008285,GO:0010862,GO:0030509,GO:0030539,GO:0032348,GO:0040007,GO:0042981,GO:0043408,GO:0043569,GO:0045944,GO:0048468,GO:0050679,GO:0060395,GO:0070700,GO:1900006,GO:2000065,GO:2000105	skeletal system development|type B pancreatic cell development|cytokine activity|transforming growth factor beta receptor binding|extracellular space|pattern specification process|growth factor activity|negative regulation of cell proliferation|positive regulation of pathway-restricted SMAD protein phosphorylation|BMP signaling pathway|male genitalia development|negative regulation of aldosterone…	path:gga04350	TGF-beta signaling pathway
BMP6	74.0785	48.6629	99.4941	2.04456	1.03179	0.0352617	1	Up	0.626552	1.19605	1.15881	2.26636	3.05624	1.68039		protein_coding	CGNC:9693,GeneID:420868		GO:0000122,GO:0001649,GO:0001654,GO:0001822,GO:0001938,GO:0001958,GO:0003323,GO:0005125,GO:0005160,GO:0005615,GO:0005623,GO:0006879,GO:0006954,GO:0006955,GO:0008083,GO:0010862,GO:0030501,GO:0030509,GO:0030539,GO:0031666,GO:0032349,GO:0040007,GO:0042981,GO:0043408,GO:0045603,GO:0045666,GO:0045669,GO:0045944,GO:0046982,GO:0048468,GO:0060391,GO:0060395,GO:0060586,GO:0070700,GO:0071281,GO:2000872	negative regulation of transcription from RNA polymerase II promoter|osteoblast differentiation|eye development|kidney development|positive regulation of endothelial cell proliferation|endochondral ossification|type B pancreatic cell development|cytokine activity|transforming growth factor beta receptor binding|extracellular space|cell|cellular iron ion homeostasis|inflammatory response|immune re…	path:gga04350	TGF-beta signaling pathway
BPI	940.004	377.512	1502.5	3.98	1.99277	0.000849384	0.209824	Up	17.0748	10.1989	8.26936	48.1341	37.224	68.8315		protein_coding	CGNC:50963,GeneID:419293		GO:0001530,GO:0005615,GO:0006953,GO:0045087,GO:0050829	lipopolysaccharide binding|extracellular space|acute-phase response|innate immune response|defense response to Gram-negative bacterium
BRINP1	326.476	483.368	169.584	0.350839	-1.51112	0.000219566	0.0918678	Down	7.7447	9.81615	9.65955	1.13528	4.40009	4.26473	bone morphogenetic protein/retinoic acid inducible neural-specific 1	protein_coding	CGNC:5279,GeneID:395098	BRINP,DBC1	GO:0005737,GO:0005783,GO:0007050,GO:0008219,GO:0030425,GO:0043025,GO:0045666,GO:0045786,GO:0045930,GO:0071300	cytoplasm|endoplasmic reticulum|cell cycle arrest|cell death|dendrite|neuronal cell body|positive regulation of neuron differentiation|negative regulation of cell cycle|negative regulation of mitotic cell cycle|cellular response to retinoic acid
C17H9ORF91	86.7558	54.6095	118.902	2.17731	1.12255	0.0160947	1	Up	1.91745	1.05662	0.612948	3.71336	2.15135	3.13917		protein_coding	CGNC:5431,GeneID:417248		GO:0016021	integral component of membrane
C1ORF101	26.4833	38.9514	14.0152	0.359814	-1.47468	0.0252247	1	Down	0.290425	0.451313	0.418741	0.310563	0.0596228	0.127181		protein_coding	CGNC:51492,GeneID:421495
C1QA	1029.7	348.325	1711.08	4.91231	2.2964	5.06207e-05	0.0373171	Up	21.5705	22.8616	16.2674	108.493	74.2392	131.67		protein_coding	CGNC:14626,GeneID:419504		GO:0005576,GO:0005581,GO:0006956,GO:0006958,GO:0070062	extracellular region|collagen trimer|complement activation|complement activation, classical pathway|extracellular exosome
C1QB	751.4	239.61	1263.19	5.27186	2.39831	3.72416e-05	0.030344	Up	11.5343	12.777	10.7579	67.0032	44.6885	85.5438		protein_coding	CGNC:3540,GeneID:428197
C1QC	788.086	395.734	1180.44	2.98291	1.57672	0.00826621	0.815091	Up	41.5417	15.7641	18.8639	90.9894	52.1641	106.157		protein_coding	CGNC:66341,GeneID:419503
C3AR1	101.486	30.5711	172.401	5.63934	2.49553	0.0225669	1	Up	0.906714	1.24054	0.438906	3.9494	2.86212	9.5784	complement component 3a receptor 1	protein_coding	CGNC:9977,GeneID:418198		GO:0004943,GO:0005829,GO:0006935,GO:0007186,GO:0007204,GO:0010575,GO:0010759,GO:0016021,GO:0045766,GO:0090023	C3a anaphylatoxin receptor activity|cytosol|chemotaxis|G-protein coupled receptor signaling pathway|positive regulation of cytosolic calcium ion concentration|positive regulation of vascular endothelial growth factor production|positive regulation of macrophage chemotaxis|integral component of membrane|positive regulation of angiogenesis|positive regulation of neutrophil chemotaxis	path:gga04080	Neuroactive ligand-receptor interaction
C6ORF165	11.8752	19.5463	4.20402	0.215079	-2.21706	0.0178754	1	Down	0.165344	0.197816	0.153077	0.0846514	0	0.0250688		protein_coding	CGNC:11795,GeneID:421824
CAB39L	88.6216	121.423	55.8197	0.459711	-1.1212	0.0229991	1	Down	1.87645	1.26428	1.46842	1.09507	0.531901	0.664571	calcium binding protein 39-like	protein_coding	CGNC:12767,GeneID:418865		GO:0070062	extracellular exosome	path:gga04150	mTOR signaling pathway
CACFD1	83.5128	49.6422	117.383	2.36459	1.24159	0.0140377	1	Up	0.891892	2.46152	1.81734	3.81054	4.22993	5.77349	calcium channel flower domain containing 1	protein_coding	CGNC:50452,GeneID:417151	C17H9ORF7,D9S2135,FLOWER
CACNA1D	142.019	8.71343	275.324	31.5976	4.98175	2.30507e-05	0.022303	Up	0.0350373	0.042791	0.0185643	1.19441	1.64081	0.374023	calcium channel, voltage-dependent, L type, alpha 1D subunit	protein_coding	CGNC:49537,GeneID:395895		GO:0005886,GO:0005891,GO:0008331,GO:0034765,GO:0046872,GO:0070588,GO:0086010	plasma membrane|voltage-gated calcium channel complex|high voltage-gated calcium channel activity|regulation of ion transmembrane transport|metal ion binding|calcium ion transmembrane transport|membrane depolarization during action potential	path:gga04010,path:gga04020,path:gga04912,path:gga04260,path:gga04261,path:gga04270	MAPK signaling pathway|Calcium signaling pathway|GnRH signaling pathway|Cardiac muscle contraction|Adrenergic signaling in cardiomyocytes|Vascular smooth muscle contraction
CAPSL	1350.69	1885.88	815.504	0.432427	-1.20947	0.0218831	1	Down	16.3096	7.10209	11.2442	5.14194	5.41703	7.03672		protein_coding	CGNC:10069,GeneID:426055		GO:0005509	calcium ion binding
CAST	490.172	671.33	309.013	0.4603	-1.11935	0.00517045	0.669548	Down	3.65093	5.66951	5.09721	3.12279	1.57533	3.24373	calpastatin	protein_coding	CGNC:10883,GeneID:427121
CCDC73	38.4618	65.1137	11.8098	0.181371	-2.46298	0.00684773	0.745171	Down	0.188169	0.204675	0.0899621	0.0433812	0.0275614	0.0212939		protein_coding	CGNC:9176,GeneID:421601
CCLI10	780.939	172.109	1389.77	8.07494	3.01345	0.0196038	1	Up	21.9084	13.0622	16.2061	97.3577	87.6348	275.69		protein_coding	CGNC:50536,GeneID:417534		GO:0002548,GO:0005615,GO:0006954,GO:0007186,GO:0008009,GO:0030593,GO:0043547,GO:0048020,GO:0048247,GO:0050729,GO:0070098,GO:0070374,GO:0071346,GO:0071347,GO:0071356	monocyte chemotaxis|extracellular space|inflammatory response|G-protein coupled receptor signaling pathway|chemokine activity|neutrophil chemotaxis|positive regulation of GTPase activity|CCR chemokine receptor binding|lymphocyte chemotaxis|positive regulation of inflammatory response|chemokine-mediated signaling pathway|positive regulation of ERK1 and ERK2 cascade|cellular response to interferon-…
CCR2	150.341	55.7012	244.981	4.39813	2.13689	0.00541204	0.682713	Up	0.710886	0.760818	0.400748	2.27586	2.27234	5.08234	chemokine (C-C motif) receptor 2	protein_coding	CGNC:51320,GeneID:420696	CCR5,CCR5-L	GO:0006935,GO:0006954,GO:0006955,GO:0007186,GO:0016021,GO:0016493,GO:0070098,GO:0090026	chemotaxis|inflammatory response|immune response|G-protein coupled receptor signaling pathway|integral component of membrane|C-C chemokine receptor activity|chemokine-mediated signaling pathway|positive regulation of monocyte chemotaxis	path:gga04060,path:gga04144	Cytokine-cytokine receptor interaction|Endocytosis
CD14	9.91868	2.91403	16.9233	5.80753	2.53792	0.0190163	1	Up	0	0.30373	0.0660984	0.980671	0	1.11765	CD14 molecule	protein_coding	CGNC:14621,GeneID:100194427		GO:0001530,GO:0005615,GO:0005794,GO:0006898,GO:0031362,GO:0031663,GO:0032481,GO:0032729,GO:0032760,GO:0034142,GO:0045121,GO:0045807,GO:0046696,GO:0070062,GO:0070891,GO:0071223,GO:0071726,GO:0071727	lipopolysaccharide binding|extracellular space|Golgi apparatus|receptor-mediated endocytosis|anchored component of external side of plasma membrane|lipopolysaccharide-mediated signaling pathway|positive regulation of type I interferon production|positive regulation of interferon-gamma production|positive regulation of tumor necrosis factor production|toll-like receptor 4 signaling pathway|membran…
CD180	19.7593	10.543	28.9756	2.74832	1.45855	0.041111	1	Up	0.322083	0.0930634	0.123244	0.516859	0.496107	0.72224		protein_coding	CGNC:16342,GeneID:431584		GO:0002224,GO:0002322,GO:0004872,GO:0005887,GO:0006954,GO:0031666,GO:0071222	toll-like receptor signaling pathway|B cell proliferation involved in immune response|receptor activity|integral component of plasma membrane|inflammatory response|positive regulation of lipopolysaccharide-mediated signaling pathway|cellular response to lipopolysaccharide
CD1B	100.436	59.4425	141.429	2.37926	1.25051	0.00649583	0.734029	Up	3.70119	1.95749	1.49959	7.05027	4.99394	6.27759	CD1b molecule	protein_coding	CGNC:52578,GeneID:425802	CD1.1,CD1.2,CD1A,CD1A2
CD38	36.8072	20.9067	52.7077	2.52109	1.33405	0.0248598	1	Up	0.743121	1.29948	0.624228	1.35203	2.28258	2.39453	CD38 molecule	protein_coding	CGNC:10783,GeneID:422827		GO:0003953,GO:0005886,GO:0009986,GO:0016849,GO:0030890,GO:0042493,GO:0043066,GO:0045892,GO:0045893,GO:0050135,GO:0050853,GO:0070062	NAD+ nucleosidase activity|plasma membrane|cell surface|phosphorus-oxygen lyase activity|positive regulation of B cell proliferation|response to drug|negative regulation of apoptotic process|negative regulation of transcription, DNA-templated|positive regulation of transcription, DNA-templated|NAD(P)+ nucleosidase activity|B cell receptor signaling pathway|extracellular exosome	path:gga00760,path:gga04020	Nicotinate and nicotinamide metabolism|Calcium signaling pathway
CD48	355.219	157.287	553.15	3.51681	1.81427	0.017405	1	Up	3.96379	2.75478	2.09246	10.4366	10.7673	20.016		protein_coding	CGNC:63816,GeneID:100859319
CD69	115.888	173.363	58.4137	0.336945	-1.56942	0.00310865	0.49018	Down	1.7726	4.45737	2.33132	1.76017	1.01147	0.568665		protein_coding	CGNC:50599,GeneID:417816
CD74	5171.18	3415.7	6926.67	2.02789	1.01998	0.00735518	0.77811	Up	185.454	130.406	70.7346	327.767	280.022	238.431	CD74 molecule, major histocompatibility complex, class II invariant chain	protein_coding	CGNC:3398,GeneID:414741	CD76,II			path:gga05168	Herpes simplex infection
CD80	63.4032	20.0213	106.785	5.33359	2.41511	8.72947e-06	0.00965292	Up	0.227977	0.323588	0.137119	1.82175	0.983811	1.5946	CD80 molecule	protein_coding	CGNC:11535,GeneID:768950		GO:0009897,GO:0016021,GO:0031295,GO:0046641,GO:0050731,GO:0071222	external side of plasma membrane|integral component of membrane|T cell costimulation|positive regulation of alpha-beta T cell proliferation|positive regulation of peptidyl-tyrosine phosphorylation|cellular response to lipopolysaccharide	path:gga04514,path:gga04620,path:gga04672	Cell adhesion molecules (CAMs)|Toll-like receptor signaling pathway|Intestinal immune network for IgA production
CD83	77.1572	47.1359	107.179	2.27382	1.18512	0.0152986	1	Up	0.934775	1.03766	0.46616	2.23386	2.85718	1.25919		protein_coding	CGNC:22035,GeneID:420838		GO:0001817,GO:0005886,GO:0006952,GO:0006959,GO:0007165,GO:0009897,GO:0014070,GO:0016021,GO:0032713,GO:0032733,GO:0032743,GO:0043372	regulation of cytokine production|plasma membrane|defense response|humoral immune response|signal transduction|external side of plasma membrane|response to organic cyclic compound|integral component of membrane|negative regulation of interleukin-4 production|positive regulation of interleukin-10 production|positive regulation of interleukin-2 production|positive regulation of CD4-positive, alpha-…
CDC42SE2	77.2711	46.534	108.008	2.32106	1.21478	0.0166038	1	Up	0.489816	1.0567	0.588494	1.54615	1.95803	2.31997	CDC42 small effector 2	protein_coding	CGNC:13126,GeneID:768825
CDH4	43.4418	26.996	59.8877	2.21839	1.14952	0.0415779	1	Up	0.176721	0.298686	0.238016	0.840008	0.643037	0.44479	cadherin 4, type 1, R-cadherin (retinal)	protein_coding	CGNC:50945,GeneID:419222		GO:0005509,GO:0005886,GO:0007156,GO:0016021	calcium ion binding|plasma membrane|homophilic cell adhesion via plasma membrane adhesion molecules|integral component of membrane	path:gga04514	Cell adhesion molecules (CAMs)
CDH5	493.896	280.047	707.746	2.52724	1.33756	0.00102414	0.233696	Up	1.89402	2.51286	2.23231	7.38472	5.72444	6.5379	cadherin 5, type 2 (vascular endothelium)	protein_coding	CGNC:3922,GeneID:374068	cadherin-5	GO:0001955,GO:0005102,GO:0005509,GO:0005912,GO:0005923,GO:0007043,GO:0007156,GO:0007179,GO:0008013,GO:0008285,GO:0009897,GO:0016021,GO:0016337,GO:0019903,GO:0044325,GO:0060317,GO:1903142,GO:2000114	blood vessel maturation|receptor binding|calcium ion binding|adherens junction|bicellular tight junction|cell-cell junction assembly|homophilic cell adhesion via plasma membrane adhesion molecules|transforming growth factor beta receptor signaling pathway|beta-catenin binding|negative regulation of cell proliferation|external side of plasma membrane|integral component of membrane|single organisma…	path:gga04514	Cell adhesion molecules (CAMs)
CEP120	166.171	231.518	100.825	0.435493	-1.19928	0.0164016	1	Down	2.27592	1.22355	1.7331	0.976808	0.951068	0.731498		protein_coding	CGNC:3999,GeneID:426802		GO:0005813,GO:0008022,GO:0021987,GO:0022008,GO:0022027,GO:0030953,GO:0032880,GO:0032886	centrosome|protein C-terminus binding|cerebral cortex development|neurogenesis|interkinetic nuclear migration|astral microtubule organization|regulation of protein localization|regulation of microtubule-based process
CHN2	112.747	70.393	155.102	2.20336	1.13971	0.0122369	0.941774	Up	0.967747	0.848655	0.506356	2.05769	1.98338	1.88345		protein_coding	CGNC:8478,GeneID:428437		GO:0005096,GO:0005737,GO:0035556,GO:0043087,GO:0043547,GO:0046872,GO:0051056	GTPase activator activity|cytoplasm|intracellular signal transduction|regulation of GTPase activity|positive regulation of GTPase activity|metal ion binding|regulation of small GTPase mediated signal transduction
CHRNA6	15.0076	27.7769	2.23827	0.0805804	-3.63343	0.00865404	0.837333	Down	0.794433	0.318081	0.181198	0.0410971	0	0.0439403	cholinergic receptor, nicotinic, alpha 6 (neuronal)	protein_coding	CGNC:49753,GeneID:396321		GO:0005892,GO:0007165,GO:0007271,GO:0007274,GO:0030054,GO:0035094,GO:0045211,GO:0098655,GO:0004889,GO:0015464,GO:0042166	acetylcholine-gated channel complex|signal transduction|synaptic transmission, cholinergic|neuromuscular synaptic transmission|cell junction|response to nicotine|postsynaptic membrane|cation transmembrane transport|acetylcholine-activated cation-selective channel activity|acetylcholine receptor activity|acetylcholine binding	path:gga04080	Neuroactive ligand-receptor interaction
CHST15	161.838	95.5147	228.161	2.38876	1.25626	0.00503461	0.666161	Up	1.08957	1.91671	1.19532	4.38275	3.69838	4.32819		protein_coding	CGNC:52093,GeneID:423952		GO:0016021,GO:0019319,GO:0050656,GO:0050659	integral component of membrane|hexose biosynthetic process|3'-phosphoadenosine 5'-phosphosulfate binding|N-acetylgalactosamine 4-sulfate 6-O-sulfotransferase activity	path:gga00532	Glycosaminoglycan biosynthesis - chondroitin sulfate / dermatan sulfate
CLCN2	151.357	243.101	59.6129	0.245219	-2.02786	0.00014053	0.0659254	Down	6.49489	3.75259	4.76848	1.11417	2.35911	0.910795		protein_coding	CGNC:52409,GeneID:425295
CLDN10	29.1662	43.3094	15.023	0.346876	-1.52751	0.0187052	1	Down	2.5962	1.80778	1.61311	1.3536	0.812112	0.76364	claudin 10	protein_coding	CGNC:13756,GeneID:418790		GO:0005198,GO:0005737,GO:0005886,GO:0005923,GO:0016021	structural molecule activity|cytoplasm|plasma membrane|bicellular tight junction|integral component of membrane	path:gga04514,path:gga04530	Cell adhesion molecules (CAMs)|Tight junction
CMTM7	112.732	52.8113	172.652	3.26922	1.70895	0.00625354	0.72557	Up	0.933979	0.736454	0.746268	2.46614	2.24639	4.81093	CKLF-like MARVEL transmembrane domain containing 7	protein_coding	CGNC:8729,GeneID:420666	CKLFSF7	GO:0002337,GO:0016021	B-1a B cell differentiation|integral component of membrane
CNN2	86.2266	48.5068	123.946	2.55524	1.35346	0.00421744	0.577789	Up	2.89448	1.71192	2.01063	8.48166	5.16533	4.89833	calponin 2	protein_coding	CGNC:59256,GeneID:100216000		GO:0003779,GO:0005516,GO:0005856,GO:0010628,GO:0030097,GO:0030336,GO:0031032,GO:0042060,GO:0042127,GO:0050765	actin binding|calmodulin binding|cytoskeleton|positive regulation of gene expression|hemopoiesis|negative regulation of cell migration|actomyosin structure organization|wound healing|regulation of cell proliferation|negative regulation of phagocytosis
CNRIP1	43.7069	16.2682	71.1455	4.37329	2.12872	0.000250965	0.0996204	Up	0.370158	0.335424	0.425181	1.74685	1.80931	2.2033	cannabinoid receptor interacting protein 1	protein_coding	CGNC:6648,GeneID:421266		GO:0043209	myelin sheath
COL14A1	181.086	106.035	256.137	2.4156	1.27238	0.0069379	0.745872	Up	0.467753	0.686243	0.404213	2.07948	1.17248	1.2245	collagen, type XIV, alpha 1	protein_coding	CGNC:12285,GeneID:396276	COL14	GO:0005578,GO:0005581,GO:0007155	proteinaceous extracellular matrix|collagen trimer|cell adhesion
COL6A2	640.878	389.069	892.687	2.29442	1.19813	0.00245686	0.422607	Up	3.20209	3.20405	2.37673	10.1858	6.89161	4.98516	collagen, type VI, alpha 2	protein_coding	CGNC:4597,GeneID:396292		GO:0005578,GO:0005581,GO:0007155	proteinaceous extracellular matrix|collagen trimer|cell adhesion	path:gga04512,path:gga04510	ECM-receptor interaction|Focal adhesion
COL8A1	97.5428	49.5415	145.544	2.93782	1.55474	0.0010265	0.233696	Up	0.56525	0.48489	0.764398	2.16468	1.99049	2.00753	collagen, type VIII, alpha 1	protein_coding	CGNC:11352,GeneID:418378		GO:0001525,GO:0005581,GO:0005604,GO:0007155	angiogenesis|collagen trimer|basement membrane|cell adhesion
COLGALT2	99.9689	35.0934	164.844	4.6973	2.23183	0.000241598	0.0984259	Up	0.977418	0.502545	0.470576	3.10972	2.4566	4.47174		protein_coding	CGNC:3543,GeneID:424447				path:gga00310,path:gga00514	Lysine degradation|Other types of O-glycan biosynthesis
CORO6	19.3159	29.0566	9.57516	0.329535	-1.6015	0.0318354	1	Down	1.20549	0.981984	1.1214	0.227528	0.79641	0.235287		protein_coding	CGNC:65354,GeneID:100857679		GO:0015629,GO:0030036,GO:0051015	actin cytoskeleton|actin cytoskeleton organization|actin filament binding
COTL1	144.064	63.2903	224.838	3.55249	1.82883	7.87414e-05	0.0477192	Up	4.62612	7.57298	3.35189	20.358	19.8138	28.0966	coactosin-like F-actin binding protein 1	protein_coding	CGNC:54450,GeneID:768420		GO:0001755,GO:0003779,GO:0005622,GO:0019899,GO:0030041,GO:0050832,GO:0070062	neural crest cell migration|actin binding|intracellular|enzyme binding|actin filament polymerization|defense response to fungus|extracellular exosome
CRHR1	18.7574	6.3418	31.173	4.91548	2.29733	0.00284343	0.46336	Up	0.102148	0.0975401	0.0929316	1.59678	0.93216	1.07158	corticotropin releasing hormone receptor 1	protein_coding	CGNC:216,GeneID:374218		GO:0007166,GO:0010579,GO:0015056,GO:0016021,GO:0031226,GO:0051458,GO:0071376,GO:2000852	cell surface receptor signaling pathway|positive regulation of adenylate cyclase activity involved in G-protein coupled receptor signaling pathway|corticotrophin-releasing factor receptor activity|integral component of membrane|intrinsic component of plasma membrane|corticotropin secretion|cellular response to corticotropin-releasing hormone stimulus|regulation of corticosterone secretion	path:gga04080	Neuroactive ligand-receptor interaction
CSGALNACT1	20.3699	31.072	9.66787	0.311144	-1.68435	0.0463205	1	Down	0.240604	0.0989865	0.151094	0.102495	0.0271408	0.0489684		protein_coding	CGNC:51752,GeneID:422488		GO:0001958,GO:0008955,GO:0015020,GO:0016021,GO:0019276,GO:0030198,GO:0030206,GO:0032580,GO:0046398,GO:0047237,GO:0047238,GO:0050653,GO:0051216	endochondral ossification|peptidoglycan glycosyltransferase activity|glucuronosyltransferase activity|integral component of membrane|UDP-N-acetylgalactosamine metabolic process|extracellular matrix organization|chondroitin sulfate biosynthetic process|Golgi cisterna membrane|UDP-glucuronate metabolic process|glucuronylgalactosylproteoglycan 4-beta-N-acetylgalactosaminyltransferase activity|glucur…	path:gga00532	Glycosaminoglycan biosynthesis - chondroitin sulfate / dermatan sulfate
CTNNAL1	42.3139	60.4562	24.1716	0.399819	-1.32258	0.0241135	1	Down	0.682065	0.387914	0.670836	0.373252	0.170206	0.253407		protein_coding	CGNC:66084,GeneID:100858912		GO:0005829,GO:0007155,GO:0007266,GO:0045296,GO:0051015	cytosol|cell adhesion|Rho protein signal transduction|cadherin binding|actin filament binding
CTSG	95.8115	46.6629	144.96	3.10654	1.63531	0.000582521	0.167	Up	3.07718	2.24638	2.8759	11.5472	9.57298	8.35665		protein_coding	CGNC:52658,GeneID:426049		GO:0004252,GO:0016485	serine-type endopeptidase activity|protein processing	path:gga04080,path:gga04142	Neuroactive ligand-receptor interaction|Lysosome
CTSS	1625.83	632.081	2619.58	4.14437	2.05115	4.00088e-07	0.00077422	Up	22.8785	25.0484	17.166	105.847	75.9884	97.9627	cathepsin S	protein_coding	CGNC:494,GeneID:425657		GO:0001968,GO:0002250,GO:0004197,GO:0005518,GO:0005615,GO:0005764,GO:0006955,GO:0010447,GO:0016485,GO:0019882,GO:0030574,GO:0034769,GO:0043236,GO:0043394,GO:0048002,GO:0051603,GO:0097067,GO:2001259	fibronectin binding|adaptive immune response|cysteine-type endopeptidase activity|collagen binding|extracellular space|lysosome|immune response|response to acidic pH|protein processing|antigen processing and presentation|collagen catabolic process|basement membrane disassembly|laminin binding|proteoglycan binding|antigen processing and presentation of peptide antigen|proteolysis involved in cellu…	path:gga04145,path:gga04142	Phagosome|Lysosome
CX3CR1	49.4021	22.7355	76.0686	3.34581	1.74236	0.0427991	1	Up	0.72753	0.530389	0.217306	3.08063	2.15333	0.652232		protein_coding	CGNC:9064,GeneID:420719		GO:0002282,GO:0004950,GO:0007186,GO:0016021,GO:0016525,GO:0021795,GO:0048246,GO:0070098,GO:2001240	microglial cell activation involved in immune response|chemokine receptor activity|G-protein coupled receptor signaling pathway|integral component of membrane|negative regulation of angiogenesis|cerebral cortex cell migration|macrophage chemotaxis|chemokine-mediated signaling pathway|negative regulation of extrinsic apoptotic signaling pathway in absence of ligand	path:gga04060	Cytokine-cytokine receptor interaction
CYP17A1	18.2396	2.82545	33.6538	11.9109	3.57422	0.0269954	1	Up	0.0930968	0.083263	0.160917	2.46759	2.05347	0	cytochrome P450, family 17, subfamily A, polypeptide 1	protein_coding	CGNC:52327,GeneID:425056	P450-C17,P450c17	GO:0004508,GO:0005506,GO:0006694,GO:0007548,GO:0008202,GO:0016020,GO:0020037,GO:0042446,GO:0047442,GO:0055114	steroid 17-alpha-monooxygenase activity|iron ion binding|steroid biosynthetic process|sex differentiation|steroid metabolic process|membrane|heme binding|hormone biosynthetic process|17-alpha-hydroxyprogesterone aldolase activity|oxidation-reduction process	path:gga00140	Steroid hormone biosynthesis
CYP1B1	96.0849	39.1515	153.018	3.90837	1.96657	0.00035156	0.120945	Up	0.534869	0.611002	0.315443	3.25473	1.71827	1.67064		protein_coding	CGNC:8016,GeneID:421466		GO:0004497,GO:0005506,GO:0016021,GO:0016705,GO:0020037,GO:0043231,GO:0055114	monooxygenase activity|iron ion binding|integral component of membrane|oxidoreductase activity, acting on paired donors, with incorporation or reduction of molecular oxygen|heme binding|intracellular membrane-bounded organelle|oxidation-reduction process	path:gga00140,path:gga00380,path:gga00980	Steroid hormone biosynthesis|Tryptophan metabolism|Metabolism of xenobiotics by cytochrome P450
CYSLTR2	42.7395	10.6919	74.787	6.99471	2.80626	3.82891e-06	0.00561896	Up	0.166562	0.115553	0.211788	1.06255	1.36967	1.71614		protein_coding	CGNC:12763,GeneID:428071		GO:0001631,GO:0005887,GO:0007200,GO:0007218,GO:0008528,GO:0061737	cysteinyl leukotriene receptor activity|integral component of plasma membrane|phospholipase C-activating G-protein coupled receptor signaling pathway|neuropeptide signaling pathway|G-protein coupled peptide receptor activity|leukotriene signaling pathway	path:gga04020,path:gga04080	Calcium signaling pathway|Neuroactive ligand-receptor interaction
CZH5ORF34	102.894	143.524	62.2655	0.433835	-1.20478	0.0236058	1	Down	1.28119	0.634037	1.22686	0.88729	0.296789	0.756072		protein_coding	CGNC:11031,GeneID:427194
CZH9ORF3	128.537	179.447	77.6269	0.432591	-1.20892	0.0114441	0.922741	Down	0.525765	1.7932	1.0048	0.552962	0.705692	0.564609		protein_coding	CGNC:9573,GeneID:427467		GO:0005730,GO:0005737,GO:0005886,GO:0006508,GO:0008270,GO:0042277,GO:0043171,GO:0070006	nucleolus|cytoplasm|plasma membrane|proteolysis|zinc ion binding|peptide binding|peptide catabolic process|metalloaminopeptidase activity
DCN	1048.31	598.919	1497.7	2.50067	1.32231	0.000853879	0.209824	Up	14.8018	18.4797	12.8222	59.0836	39.6867	34.2078	decorin	protein_coding	CGNC:8567,GeneID:417892		GO:0004860,GO:0005518,GO:0005578,GO:0005737,GO:0006469,GO:0019221,GO:0046426	protein kinase inhibitor activity|collagen binding|proteinaceous extracellular matrix|cytoplasm|negative regulation of protein kinase activity|cytokine-mediated signaling pathway|negative regulation of JAK-STAT cascade	path:gga04350	TGF-beta signaling pathway
DIO2	345.412	538.418	152.406	0.283062	-1.82081	1.29155e-05	0.0133296	Down	3.4882	3.97145	4.02916	0.28365	2.43278	1.19896	deiodinase, iodothyronine, type II	protein_coding	CGNC:66178,GeneID:373903	null	GO:0004800,GO:0006590,GO:0016021,GO:0042446,GO:0055114	thyroxine 5'-deiodinase activity|thyroid hormone generation|integral component of membrane|hormone biosynthetic process|oxidation-reduction process
DNAH7	35.5593	16.3349	54.7837	3.35378	1.74579	0.00331624	0.49018	Up	0.0449811	0.0124045	0.0420272	0.242105	0.124482	0.113269		protein_coding	CGNC:5931,GeneID:424048		GO:0003341,GO:0003777,GO:0005509,GO:0005737,GO:0016887,GO:0036156,GO:0036159	cilium movement|microtubule motor activity|calcium ion binding|cytoplasm|ATPase activity|inner dynein arm|inner dynein arm assembly
DNASE2B	507.721	224.829	790.613	3.51651	1.81414	8.51776e-06	0.00965292	Up	4.37427	4.23429	2.20551	21.044	13.2172	14.9181	deoxyribonuclease II beta	protein_coding	CGNC:6705,GeneID:424540	deoxyribonuclease-2-beta,DNASE2			path:gga04142	Lysosome
DOCK2	93.7724	50.2716	137.273	2.73064	1.44924	0.00321754	0.49018	Up	0.25625	0.421956	0.103952	0.630805	0.806919	1.03763		protein_coding	CGNC:1476,GeneID:427612		GO:0001766,GO:0001768,GO:0001771,GO:0002277,GO:0005096,GO:0005622,GO:0006935,GO:0007264,GO:0016020,GO:0030036,GO:0030676,GO:0042608,GO:0043547,GO:0044351,GO:0045059,GO:0045060,GO:0046633,GO:0050766,GO:0070062	membrane raft polarization|establishment of T cell polarity|immunological synapse formation|myeloid dendritic cell activation involved in immune response|GTPase activator activity|intracellular|chemotaxis|small GTPase mediated signal transduction|membrane|actin cytoskeleton organization|Rac guanyl-nucleotide exchange factor activity|T cell receptor binding|positive regulation of GTPase activity|m…
DRAM1	86.2885	39.346	133.231	3.38614	1.75964	0.00329752	0.49018	Up	0.785274	0.784209	0.605125	1.85621	2.57536	4.29861		protein_coding	CGNC:50672,GeneID:418095		GO:0005764,GO:0010506,GO:0016021	lysosome|regulation of autophagy|integral component of membrane
DRCC1	16.6136	6.6916	26.5356	3.96551	1.98751	0.013494	1	Up	0.039784	0.0609219	0.055938	0.208814	0.2509	0.373796		protein_coding	CGNC:56880,GeneID:771569
EEF1A2	9.56035	16.7054	2.41525	0.144578	-2.79008	0.00777999	0.784905	Down	0.301694	0.642416	0.269459	0.0554403	0.167209	0	eukaryotic translation elongation factor 1 alpha 2	protein_coding	CGNC:50948,GeneID:419244		GO:0003746,GO:0003924,GO:0005525,GO:0005622,GO:0005853,GO:0006414,GO:0019901,GO:0043065,GO:0043209,GO:0090218	translation elongation factor activity|GTPase activity|GTP binding|intracellular|eukaryotic translation elongation factor 1 complex|translational elongation|protein kinase binding|positive regulation of apoptotic process|myelin sheath|positive regulation of lipid kinase activity	path:gga03013	RNA transport
EFNA5	23.6157	35.311	11.9203	0.337582	-1.56669	0.0326393	1	Down	0.327171	0.137277	0.366921	0.173261	0.075241	0.105867	ephrin-A5	protein_coding	CGNC:49648,GeneID:396100	RAGS	GO:0005886,GO:0007411,GO:0007420,GO:0022407,GO:0031290,GO:0031362,GO:0032956,GO:0043087,GO:0045499,GO:0046658,GO:0046875,GO:0048013,GO:0050731,GO:0050919,GO:0051893,GO:0070507	plasma membrane|axon guidance|brain development|regulation of cell-cell adhesion|retinal ganglion cell axon guidance|anchored component of external side of plasma membrane|regulation of actin cytoskeleton organization|regulation of GTPase activity|chemorepellent activity|anchored component of plasma membrane|ephrin receptor binding|ephrin receptor signaling pathway|positive regulation of peptidyl…
EMID1	45.0476	26.2831	63.8121	2.42787	1.27969	0.0418297	1	Up	2.04495	0.908788	0.735782	3.32871	2.32118	4.04187		protein_coding	CGNC:63534,GeneID:100859612
ENTPD2	65.6659	41.2339	90.0978	2.18504	1.12766	0.0428447	1	Up	1.45111	0.653712	0.487449	2.34732	3.29903	1.20054	ectonucleoside triphosphate diphosphohydrolase 2	protein_coding	CGNC:49484,GeneID:395797		GO:0005524,GO:0016020,GO:0016021,GO:0016887	ATP binding|membrane|integral component of membrane|ATPase activity	path:gga00230	Purine metabolism
EOMES	23.5786	9.79937	37.3579	3.81227	1.93065	0.00835566	0.818696	Up	0.149335	0.18701	0.176067	1.21411	0.51339	0.513615		protein_coding	CGNC:66561,GeneID:428443		GO:0000122,GO:0000977,GO:0001102,GO:0001191,GO:0001707,GO:0001714,GO:0002302,GO:0003682,GO:0003700,GO:0005634,GO:0006351,GO:0010002,GO:0019827,GO:0021772,GO:0021796,GO:0021895,GO:0032609,GO:0035914,GO:0045597,GO:0045664,GO:0045944,GO:0060809	negative regulation of transcription from RNA polymerase II promoter|RNA polymerase II regulatory region sequence-specific DNA binding|RNA polymerase II activating transcription factor binding|transcriptional repressor activity, RNA polymerase II transcription factor binding|mesoderm formation|endodermal cell fate specification|CD8-positive, alpha-beta T cell differentiation involved in immune re…
FAM107B	106.168	58.9523	153.384	2.60183	1.37952	0.0035386	0.511973	Up	0.48797	0.659121	0.639815	1.50006	1.84569	1.99693		protein_coding	CGNC:10491,GeneID:426376		GO:0007605	sensory perception of sound
FAM149A	588.007	879.708	296.305	0.336822	-1.56994	0.000502811	0.149693	Down	4.27212	4.68312	7.23958	3.40802	1.78203	1.81275		protein_coding	CGNC:10144,GeneID:422721
FAM198B	60.7116	33.9055	87.5178	2.58123	1.36806	0.00774663	0.784905	Up	0.202937	0.198198	0.3627	0.831233	0.769885	0.61933		protein_coding	CGNC:7158,GeneID:422413		GO:0005794,GO:0016021	Golgi apparatus|integral component of membrane
FAM49A	300.575	186.81	414.34	2.21798	1.14925	0.00521881	0.669548	Up	1.3909	0.880323	0.754664	2.54221	2.42839	3.4658	family with sequence similarity 49, member A	protein_coding	CGNC:12326,GeneID:421949		GO:0005622	intracellular
FBXL18	418.262	580.143	256.38	0.441925	-1.17813	0.0110056	0.919015	Down	3.23206	3.44929	5.35095	1.88263	2.58126	1.45073	F-box and leucine-rich repeat protein 18	protein_coding	CGNC:3408,GeneID:416484
FBXO5	100.528	143.727	57.3282	0.398867	-1.32602	0.00627181	0.72557	Down	2.89797	1.80472	1.90961	1.36202	0.898635	0.791208		protein_coding	CGNC:10204,GeneID:421642		GO:0001556,GO:0005634,GO:0005654,GO:0005737,GO:0005819,GO:0007057,GO:0007088,GO:0016050,GO:0019901,GO:0045835,GO:0046785,GO:0051436	oocyte maturation|nucleus|nucleoplasm|cytoplasm|spindle|spindle assembly involved in female meiosis I|regulation of mitotic nuclear division|vesicle organization|protein kinase binding|negative regulation of meiotic nuclear division|microtubule polymerization|negative regulation of ubiquitin-protein ligase activity involved in mitotic cell cycle	path:gga04114	Oocyte meiosis
FCN2	94.8368	127.717	61.9568	0.48511	-1.04362	0.0307189	1	Down	1.03886	0.811791	0.517572	0.529627	0.247616	0.396706		protein_coding	CGNC:6962,GeneID:417298
FGF14	3.1786	6.05197	0.305227	0.0504342	-4.30945	0.0441962	1	Down	0	0.0569111	0.0421222	0	0.00589199	0	fibroblast growth factor 14	protein_coding	CGNC:12658,GeneID:395554	FHF-4			path:gga04010,path:gga04810	MAPK signaling pathway|Regulation of actin cytoskeleton
FGL2	165.584	69.6013	261.566	3.75806	1.90999	3.45699e-05	0.029732	Up	0.416872	1.6473	0.590021	3.57372	4.03305	3.6584	fibrinogen-like 2	protein_coding	CGNC:6295,GeneID:768821	fibroleukin	GO:0006508,GO:0008233,GO:0070062	proteolysis|peptidase activity|extracellular exosome
FMNL1	113.782	73.0349	154.53	2.11584	1.08123	0.0150325	1	Up	1.45561	0.626723	0.719935	2.29212	1.71237	2.06747		protein_coding	CGNC:51139,GeneID:419965		GO:0005522,GO:0005829,GO:0005884,GO:0005886,GO:0006929,GO:0008017,GO:0008360,GO:0030866,GO:0032794,GO:0045010,GO:0045335,GO:0048365,GO:0051014,GO:0051015,GO:0070062	profilin binding|cytosol|actin filament|plasma membrane|substrate-dependent cell migration|microtubule binding|regulation of cell shape|cortical actin cytoskeleton organization|GTPase activating protein binding|actin nucleation|phagocytic vesicle|Rac GTPase binding|actin filament severing|actin filament binding|extracellular exosome
FUT7	19.474	8.54193	30.406	3.55962	1.83172	0.0165219	1	Up	0.273255	0.494267	0.0611776	1.33447	0.100318	1.2456		protein_coding	CGNC:6880,GeneID:427782				path:gga00514,path:gga00601	Other types of O-glycan biosynthesis|Glycosphingolipid biosynthesis - lacto and neolacto series
FUT8	56.1925	36.3419	76.0432	2.09244	1.06519	0.0407683	1	Up	0.162153	0.233475	0.162754	0.565203	0.523959	0.346162	fucosyltransferase 8 (alpha (1,6) fucosyltransferase)	protein_coding	CGNC:6116,GeneID:423178		GO:0006487,GO:0006491,GO:0007179,GO:0007229,GO:0007585,GO:0008424,GO:0010468,GO:0016021,GO:0016477,GO:0018279,GO:0032580,GO:0033578,GO:0036071,GO:0043112,GO:0046368,GO:0046921,GO:0070062,GO:1900407	protein N-linked glycosylation|N-glycan processing|transforming growth factor beta receptor signaling pathway|integrin-mediated signaling pathway|respiratory gaseous exchange|glycoprotein 6-alpha-L-fucosyltransferase activity|regulation of gene expression|integral component of membrane|cell migration|protein N-linked glycosylation via asparagine|Golgi cisterna membrane|protein glycosylation in Go…	path:gga00510,path:gga00533	N-Glycan biosynthesis|Glycosaminoglycan biosynthesis - keratan sulfate
GALNT1	559.537	367.472	751.601	2.04533	1.03233	0.0149958	1	Up	1.91915	6.49086	3.42117	7.17662	9.19708	11.2212	UDP-N-acetyl-alpha-D-galactosamine:polypeptide N-acetylgalactosaminyltransferase 1 (GalNAc-T1)	protein_coding	CGNC:51380,GeneID:420955		GO:0000139,GO:0004653,GO:0006493,GO:0016021,GO:0018242,GO:0018243,GO:0030145,GO:0030246,GO:0048471	Golgi membrane|polypeptide N-acetylgalactosaminyltransferase activity|protein O-linked glycosylation|integral component of membrane|protein O-linked glycosylation via serine|protein O-linked glycosylation via threonine|manganese ion binding|carbohydrate binding|perinuclear region of cytoplasm	path:gga00512	Mucin type O-glycan biosynthesis
GCNT1	21.8803	9.80688	33.9537	3.46224	1.7917	0.0100415	0.863249	Up	0.252339	0.0785522	0.0915685	0.637679	0.523892	0.562927		protein_coding	CGNC:11285,GeneID:427260		GO:0005802,GO:0008375,GO:0009101,GO:0016020,GO:0031985,GO:0048729,GO:0050901,GO:0060352,GO:0060993	trans-Golgi network|acetylglucosaminyltransferase activity|glycoprotein biosynthetic process|membrane|Golgi cisterna|tissue morphogenesis|leukocyte tethering or rolling|cell adhesion molecule production|kidney morphogenesis	path:gga00512	Mucin type O-glycan biosynthesis
GDF10	4.81687	1.05577	8.57796	8.1248	3.02233	0.0491598	1	Up	0.0112708	0.0117333	0.0107611	0.163907	0.0482842	0.109976		protein_coding	CGNC:4479,GeneID:423776		GO:0001649,GO:0005125,GO:0005160,GO:0005615,GO:0008083,GO:0010862,GO:0030509,GO:0042981,GO:0043408,GO:0045444,GO:0045668,GO:0048468,GO:0060395	osteoblast differentiation|cytokine activity|transforming growth factor beta receptor binding|extracellular space|growth factor activity|positive regulation of pathway-restricted SMAD protein phosphorylation|BMP signaling pathway|regulation of apoptotic process|regulation of MAPK cascade|fat cell differentiation|negative regulation of osteoblast differentiation|cell development|SMAD protein signa…
GDF2	47.7199	28.1259	67.3139	2.3933	1.259	0.0203691	1	Up	0.781108	0.787869	0.496029	2.25137	1.73175	1.32692	growth differentiation factor 2	protein_coding	CGNC:4475,GeneID:396412	DSL1
GIMAP1	43.6174	21.815	65.4197	2.99884	1.5844	0.00420064	0.577789	Up	0.879655	0.23016	0.423393	1.81576	1.39566	1.72574		protein_coding	CGNC:53738,GeneID:429681		GO:0005525,GO:0016021	GTP binding|integral component of membrane
GNMT	6040.22	8129.06	3951.38	0.486081	-1.04073	0.0421819	1	Down	817.981	380.489	532.874	377.012	361.085	199.666		protein_coding	CGNC:6507,GeneID:769542				path:gga00260	Glycine, serine and threonine metabolism
GP1BA	499.2	117.478	880.922	7.49861	2.90662	1.43706e-11	1.11236e-07	Up	2.24616	1.62745	1.01636	10.7305	15.2244	14.6437		protein_coding	CGNC:65679,GeneID:100857333
GPR34	286.549	149.007	424.091	2.84611	1.50899	0.00523321	0.669548	Up	1.70635	1.55936	0.735647	6.17953	4.77449	2.66186	G protein-coupled receptor 34	protein_coding	CGNC:12133,GeneID:771199		GO:0005887,GO:0035589,GO:0045028	integral component of plasma membrane|G-protein coupled purinergic nucleotide receptor signaling pathway|G-protein coupled purinergic nucleotide receptor activity
GPR65	102.179	56.3857	147.973	2.62431	1.39194	0.00275911	0.462302	Up	0.251892	0.194672	0.110589	0.672925	0.506692	0.625572		protein_coding	CGNC:8045,GeneID:423395		GO:0004930,GO:0005886,GO:0007186,GO:0010447,GO:0016021,GO:0030819,GO:0031532,GO:0051496,GO:0090630	G-protein coupled receptor activity|plasma membrane|G-protein coupled receptor signaling pathway|response to acidic pH|integral component of membrane|positive regulation of cAMP biosynthetic process|actin cytoskeleton reorganization|positive regulation of stress fiber assembly|activation of GTPase activity
GRAP	36.8242	22.0009	51.6476	2.34752	1.23114	0.0347077	1	Up	1.01154	1.21049	1.38846	4.12946	2.46939	3.29833	GRB2-related adaptor protein	protein_coding	CGNC:50277,GeneID:416523
GREM2	7.73674	13.2343	2.23919	0.169196	-2.56323	0.0255726	1	Down	0.11705	0.0655923	0.0553314	0	0.0203011	0.0279503		protein_coding	CGNC:8191,GeneID:421507		GO:0005615,GO:0008201,GO:0010172,GO:0019221,GO:0036122,GO:0038098,GO:0042803,GO:0048263,GO:0060300	extracellular space|heparin binding|embryonic body morphogenesis|cytokine-mediated signaling pathway|BMP binding|sequestering of BMP from receptor via BMP binding|protein homodimerization activity|determination of dorsal identity|regulation of cytokine activity
GRHPR	1998.48	2720.31	1276.66	0.469305	-1.0914	0.0426558	1	Down	186.416	92.0633	186.943	104.45	92.1069	61.7741		protein_coding	CGNC:4042,GeneID:426806		GO:0005829,GO:0007588,GO:0008465,GO:0016618,GO:0030267,GO:0042803,GO:0051259,GO:0051287,GO:0055114,GO:0070062,GO:0070402	cytosol|excretion|glycerate dehydrogenase activity|hydroxypyruvate reductase activity|glyoxylate reductase (NADP) activity|protein homodimerization activity|protein oligomerization|NAD binding|oxidation-reduction process|extracellular exosome|NADPH binding	path:gga00620,path:gga00630,path:gga00260	Pyruvate metabolism|Glyoxylate and dicarboxylate metabolism|Glycine, serine and threonine metabolism
GRIK4	83.4452	135.435	31.4553	0.232254	-2.10623	0.0363071	1	Down	0.534256	0.266662	0.176487	0.0999874	0.0859701	0.0578547		protein_coding	CGNC:5009,GeneID:419751		GO:0004970,GO:0005234,GO:0030054,GO:0032983,GO:0034220,GO:0035235,GO:0042734,GO:0045211	ionotropic glutamate receptor activity|extracellular-glutamate-gated ion channel activity|cell junction|kainate selective glutamate receptor complex|ion transmembrane transport|ionotropic glutamate receptor signaling pathway|presynaptic membrane|postsynaptic membrane	path:gga04080	Neuroactive ligand-receptor interaction
GTSE1	10.2658	2.78814	17.7435	6.36391	2.66991	0.0090994	0.845438	Up	0.0337363	0.0483582	0.047504	0.324495	0.308758	0.241488	G-2 and S-phase expressed 1	protein_coding	CGNC:52379,GeneID:425204		GO:0005881,GO:0016020	cytoplasmic microtubule|membrane	path:gga04115	p53 signaling pathway
HAVCR1	186.794	108.555	265.033	2.44147	1.28775	0.00314648	0.49018	Up	0.833494	1.36981	0.733405	3.38733	2.6945	2.8705	hepatitis A virus cellular receptor 1	protein_coding	CGNC:50208,GeneID:416249
HCLS1	69.9991	41.9901	98.0082	2.33408	1.22285	0.0487244	1	Up	0.896162	1.0073	0.228458	1.90924	1.0003	2.38902	hematopoietic cell-specific Lyn substrate 1	protein_coding	CGNC:7430,GeneID:426867		GO:0000122,GO:0001085,GO:0003779,GO:0005634,GO:0005667,GO:0005737,GO:0008284,GO:0009725,GO:0014068,GO:0017124,GO:0019901,GO:0030041,GO:0030218,GO:0030833,GO:0030854,GO:0032403,GO:0033138,GO:0042531,GO:0042993,GO:0045651,GO:0045944,GO:0051897,GO:0071345,GO:2000107	negative regulation of transcription from RNA polymerase II promoter|RNA polymerase II transcription factor binding|actin binding|nucleus|transcription factor complex|cytoplasm|positive regulation of cell proliferation|response to hormone|positive regulation of phosphatidylinositol 3-kinase signaling|SH3 domain binding|protein kinase binding|actin filament polymerization|erythrocyte differentiati…	path:gga04530	Tight junction
HHIP	114.309	74.8002	153.818	2.05639	1.04011	0.0237194	1	Up	0.252863	0.433629	0.190112	0.916964	0.687996	0.551608		protein_coding	CGNC:7558,GeneID:422460		GO:0005887,GO:0005975,GO:0007224,GO:0007405,GO:0008270,GO:0009953,GO:0009986,GO:0016901,GO:0040036,GO:0045879,GO:0048038,GO:0048705,GO:0055114,GO:0060441,GO:0097108	integral component of plasma membrane|carbohydrate metabolic process|smoothened signaling pathway|neuroblast proliferation|zinc ion binding|dorsal/ventral pattern formation|cell surface|oxidoreductase activity, acting on the CH-OH group of donors, quinone or similar compound as acceptor|regulation of fibroblast growth factor receptor signaling pathway|negative regulation of smoothened signaling p…	path:gga04340	Hedgehog signaling pathway
HIST1H2B7L2	55.5095	81.5727	29.4462	0.360982	-1.47	0.0171681	1	Down	12.7075	13.4201	4.61868	4.99455	4.81208	1.6354		protein_coding	CGNC:55843,GeneID:770188
HLA-DRA	79.0265	35.1278	122.925	3.49937	1.8071	0.000426032	0.131908	Up	15.9894	73.8749	26.0056	135.384	180.488	84.4649	major histocompatibility complex, class II, DR alpha	protein_coding	CGNC:53878,GeneID:430189	B-LA,BLA			path:gga04514,path:gga04145,path:gga04672,path:gga05164,path:gga05168	Cell adhesion molecules (CAMs)|Phagosome|Intestinal immune network for IgA production|Influenza A|Herpes simplex infection
HOMER1	34.6859	20.065	49.3068	2.45735	1.2971	0.0433141	1	Up	0.031145	0.162416	0.0407014	0.17688	0.163347	0.269317		protein_coding	CGNC:10987,GeneID:427181		GO:0003009,GO:0005886,GO:0014069,GO:0030018,GO:0030424,GO:0035256,GO:0043034,GO:0044325,GO:0045177,GO:0048148,GO:0048741,GO:0048875,GO:0051592,GO:0051928,GO:0090279,GO:2001256,GO:2001257	skeletal muscle contraction|plasma membrane|postsynaptic density|Z disc|axon|G-protein coupled glutamate receptor binding|costamere|ion channel binding|apical part of cell|behavioral response to cocaine|skeletal muscle fiber development|chemical homeostasis within a tissue|response to calcium ion|positive regulation of calcium ion transport|regulation of calcium ion import|regulation of store-ope…	path:gga04068	FoxO signaling pathway
HOPX	35.1445	21.42	48.8689	2.28146	1.18996	0.0465001	1	Up	0.559209	0.360493	0.420422	1.32342	1.56832	1.25909	HOP homeobox	protein_coding	CGNC:8667,GeneID:395241	OB1	GO:0000122,GO:0003677,GO:0005634,GO:0005737,GO:0006351,GO:0006357,GO:0007507,GO:0008016,GO:0016575,GO:0043393,GO:0043415,GO:0045596,GO:0048286,GO:0051155	negative regulation of transcription from RNA polymerase II promoter|DNA binding|nucleus|cytoplasm|transcription, DNA-templated|regulation of transcription from RNA polymerase II promoter|heart development|regulation of heart contraction|histone deacetylation|regulation of protein binding|positive regulation of skeletal muscle tissue regeneration|negative regulation of cell differentiation|lung a…
HTR1D	67.6582	33.9054	101.411	2.991	1.58063	0.00148853	0.3056	Up	0.920356	0.355283	0.775621	2.68375	2.70816	2.17361		protein_coding	CGNC:530,GeneID:769107		GO:0004993,GO:0005887,GO:0007193,GO:0007210,GO:0007268,GO:0009636,GO:0014827,GO:0040012,GO:0042310,GO:0050795,GO:0051378	G-protein coupled serotonin receptor activity|integral component of plasma membrane|adenylate cyclase-inhibiting G-protein coupled receptor signaling pathway|serotonin receptor signaling pathway|chemical synaptic transmission|response to toxic substance|intestine smooth muscle contraction|regulation of locomotion|vasoconstriction|regulation of behavior|serotonin binding	path:gga04080	Neuroactive ligand-receptor interaction
HTR7	58.2204	24.9364	91.5044	3.66951	1.87559	0.0130024	0.977136	Up	0.349487	0.508486	0.308996	1.04031	1.73103	2.66741	5-hydroxytryptamine (serotonin) receptor 7, adenylate cyclase-coupled	protein_coding	CGNC:4883,GeneID:423794				path:gga04020,path:gga04080	Calcium signaling pathway|Neuroactive ligand-receptor interaction
IFNGR1	195.402	111.759	279.044	2.49683	1.3201	0.00742546	0.77811	Up	0.785381	3.36776	1.95305	3.78162	7.75284	6.26678	interferon gamma receptor 1	protein_coding	CGNC:10373,GeneID:421685		GO:0004896,GO:0005886,GO:0016021,GO:0019221,GO:0042015	cytokine receptor activity|plasma membrane|integral component of membrane|cytokine-mediated signaling pathway|interleukin-20 binding	path:gga04630,path:gga04060,path:gga05132,path:gga05164,path:gga05168	Jak-STAT signaling pathway|Cytokine-cytokine receptor interaction|Salmonella infection|Influenza A|Herpes simplex infection
IGSF1	115.79	54.757	176.824	3.22925	1.6912	0.0003177	0.117103	Up	0.788666	0.904065	0.512494	3.08012	1.89836	3.19207	immunoglobulin superfamily, member 1	protein_coding	CGNC:50922,GeneID:419114	FCR	GO:0016021	integral component of membrane
IGSF6	65.63	38.1025	93.1575	2.44492	1.28979	0.012246	0.941774	Up	0.340395	0.526709	0.210753	1.05282	0.95692	1.05388	immunoglobulin superfamily, member 6	protein_coding	CGNC:5332,GeneID:771906
IKZF1	31.8943	12.877	50.9116	3.95369	1.9832	0.00184553	0.342125	Up	0.110765	0.12854	0.0689432	0.517744	0.479528	0.454985	IKAROS family zinc finger 1 (Ikaros)	protein_coding	CGNC:49585,GeneID:395974	IKAROS,ZNFN1A1	GO:0000122,GO:0000975,GO:0002377,GO:0003700,GO:0005634,GO:0006351,GO:0007204,GO:0007275,GO:0016049,GO:0032993,GO:0044212,GO:0045892,GO:0045944,GO:0046872	negative regulation of transcription from RNA polymerase II promoter|regulatory region DNA binding|immunoglobulin production|transcription factor activity, sequence-specific DNA binding|nucleus|transcription, DNA-templated|positive regulation of cytosolic calcium ion concentration|multicellular organism development|cell growth|protein-DNA complex|transcription regulatory region DNA binding|negati…
IL16	61.1409	37.874	84.4079	2.22865	1.15617	0.0206915	1	Up	0.473705	0.165863	0.179598	0.785195	0.575871	0.761771	interleukin 16	protein_coding	CGNC:4808,GeneID:374270		GO:0005125,GO:0005634,GO:0005737,GO:0005886,GO:0030595,GO:0050930	cytokine activity|nucleus|cytoplasm|plasma membrane|leukocyte chemotaxis|induction of positive chemotaxis
IL18	215.901	138.891	292.911	2.10892	1.07651	0.0384023	1	Up	1.47314	1.56458	1.16494	2.78863	2.54908	5.08352	interleukin 18	protein_coding	CGNC:5957,GeneID:395312	ChIL-18,IL-18	GO:0005125,GO:0005615,GO:0006954,GO:0006955,GO:0035710,GO:0050671,GO:0071222,GO:1902715	cytokine activity|extracellular space|inflammatory response|immune response|CD4-positive, alpha-beta T cell activation|positive regulation of lymphocyte proliferation|cellular response to lipopolysaccharide|positive regulation of interferon-gamma secretion	path:gga04060,path:gga04621,path:gga04623,path:gga05132,path:gga05164	Cytokine-cytokine receptor interaction|NOD-like receptor signaling pathway|Cytosolic DNA-sensing pathway|Salmonella infection|Influenza A
IL1B	13.787	4.99656	22.5774	4.51858	2.17587	0.0195191	1	Up	0.397781	0.229727	0.352732	1.61742	1.68382	0.46417	interleukin 1, beta	protein_coding	CGNC:49208,GeneID:395196	IL-1BETA,IL1beta	GO:0000165,GO:0000187,GO:0001660,GO:0005125,GO:0005149,GO:0005615,GO:0006953,GO:0006955,GO:0008285,GO:0009743,GO:0010575,GO:0010829,GO:0019221,GO:0019904,GO:0030141,GO:0030213,GO:0030593,GO:0030730,GO:0031622,GO:0031663,GO:0032308,GO:0032611,GO:0032725,GO:0032729,GO:0032757,GO:0033198,GO:0034116,GO:0035234,GO:0035505,GO:0035690,GO:0042102,GO:0042346,GO:0043400,GO:0043407,GO:0043491,GO:0045080,GO:…	MAPK cascade|activation of MAPK activity|fever generation|cytokine activity|interleukin-1 receptor binding|extracellular space|acute-phase response|immune response|negative regulation of cell proliferation|response to carbohydrate|positive regulation of vascular endothelial growth factor production|negative regulation of glucose transport|cytokine-mediated signaling pathway|protein domain specifi…	path:gga04010,path:gga04060,path:gga04620,path:gga04621,path:gga04623,path:gga04933,path:gga05132,path:gga05164,path:gga05168	MAPK signaling pathway|Cytokine-cytokine receptor interaction|Toll-like receptor signaling pathway|NOD-like receptor signaling pathway|Cytosolic DNA-sensing pathway|AGE-RAGE signaling pathway in diabetic complications|Salmonella infection|Influenza A|Herpes simplex infection
IL2RA	10.6345	0.958905	20.3101	21.1805	4.40467	0.000397799	0.128299	Up	0	0.165164	0	0.357331	1.1937	0.944258	interleukin 2 receptor, alpha	protein_coding	CGNC:4764,GeneID:395294		GO:0004911,GO:0006954,GO:0006955,GO:0019976,GO:0038110	interleukin-2 receptor activity|inflammatory response|immune response|interleukin-2 binding|interleukin-2-mediated signaling pathway	path:gga04630,path:gga04060,path:gga04144	Jak-STAT signaling pathway|Cytokine-cytokine receptor interaction|Endocytosis
IL2RG	172.244	101.078	243.409	2.40813	1.26791	0.00335662	0.490224	Up	5.0546	3.75053	2.68977	11.8052	6.76574	9.96273	interleukin 2 receptor, gamma (severe combined immunodeficiency)	protein_coding	CGNC:4198,GeneID:395199	chCD132			path:gga04630,path:gga04060,path:gga04144	Jak-STAT signaling pathway|Cytokine-cytokine receptor interaction|Endocytosis
INF2	486.103	232.114	740.091	3.18848	1.67287	5.32824e-05	0.0374939	Up	1.26983	1.73226	1.11688	5.69259	4.48244	5.01676		protein_coding	CGNC:8822,GeneID:423492		GO:0003779,GO:0017048,GO:0030036,GO:0048471,GO:0090140	actin binding|Rho GTPase binding|actin cytoskeleton organization|perinuclear region of cytoplasm|regulation of mitochondrial fission
ITGA4	114.122	75.8748	152.369	2.00817	1.00588	0.0261949	1	Up	0.547113	0.436177	0.426345	1.33783	1.05447	1.14618		protein_coding	CGNC:6820,GeneID:424121		GO:0003366,GO:0005925,GO:0007229,GO:0009986,GO:0034113,GO:0034446,GO:0034669,GO:0035987,GO:0043113,GO:0050839,GO:0050901,GO:0070062,GO:0090074	cell-matrix adhesion involved in ameboidal cell migration|focal adhesion|integrin-mediated signaling pathway|cell surface|heterotypic cell-cell adhesion|substrate adhesion-dependent cell spreading|integrin alpha4-beta7 complex|endodermal cell differentiation|receptor clustering|cell adhesion molecule binding|leukocyte tethering or rolling|extracellular exosome|negative regulation of protein homod…	path:gga04512,path:gga04514,path:gga04810,path:gga04510,path:gga04672	ECM-receptor interaction|Cell adhesion molecules (CAMs)|Regulation of actin cytoskeleton|Focal adhesion|Intestinal immune network for IgA production
K123	199.97	63.3383	336.602	5.31436	2.4099	0.0306648	1	Up	0.389478	0.737834	0.597087	2.134	2.01951	6.08761	K123 protein	protein_coding	CGNC:49525,GeneID:395873
KBTBD13	3.15639	6.31277	0	0	#NAME?	0.0323924	1	Down	0.185536	0	0.0913071	0	0	0		protein_coding	CGNC:53109,GeneID:427511		GO:0016567,GO:0031463,GO:0004842	protein ubiquitination|Cul3-RING ubiquitin ligase complex|ubiquitin-protein transferase activity
KCNA3	37.2179	11.9188	62.5169	5.24524	2.39101	6.78173e-05	0.0443274	Up	1.00606	0.0499345	0.329799	3.78183	2.29276	3.00446	potassium voltage-gated channel, shaker-related subfamily, member 3	protein_coding	CGNC:272,GeneID:404303	cKv1.1	GO:0005251,GO:0008076,GO:0016021,GO:0030424,GO:0034765,GO:0051260,GO:0071805	delayed rectifier potassium channel activity|voltage-gated potassium channel complex|integral component of membrane|axon|regulation of ion transmembrane transport|protein homooligomerization|potassium ion transmembrane transport
KCNAB2	38.6093	24.074	53.1446	2.20755	1.14245	0.0491564	1	Up	0.371348	0.403471	0.326355	1.0232	1.00281	0.614246		protein_coding	CGNC:606,GeneID:396068		GO:0002244,GO:0005249,GO:0005737,GO:0008076,GO:0014069,GO:0015459,GO:0043679,GO:0044224,GO:0050905,GO:0071805,GO:1901379	hematopoietic progenitor cell differentiation|voltage-gated potassium channel activity|cytoplasm|voltage-gated potassium channel complex|postsynaptic density|potassium channel regulator activity|axon terminus|juxtaparanode region of axon|neuromuscular process|potassium ion transmembrane transport|regulation of potassium ion transmembrane transport
KCNG3	5.47391	0.63927	10.3085	16.1255	4.01127	0.0145839	1	Up	0	0.0246407	0	0.126846	0.252096	0.0396644		protein_coding	CGNC:7535,GeneID:421393		GO:0005251,GO:0005783,GO:0008076,GO:0016021,GO:0034765,GO:0051260,GO:0071805	delayed rectifier potassium channel activity|endoplasmic reticulum|voltage-gated potassium channel complex|integral component of membrane|regulation of ion transmembrane transport|protein homooligomerization|potassium ion transmembrane transport
KCNMA1	321.919	170.98	472.858	2.76557	1.46758	0.000638925	0.17353	Up	0.570997	0.515667	0.31509	1.45211	1.14278	2.06315	potassium large conductance calcium-activated channel, subfamily M, alpha member 1	protein_coding	CGNC:49029,GeneID:374065	cSlo,KCa1.1,slo1	GO:0005249,GO:0005515,GO:0008076,GO:0034765,GO:0046872,GO:0060072,GO:0071805	voltage-gated potassium channel activity|protein binding|voltage-gated potassium channel complex|regulation of ion transmembrane transport|metal ion binding|large conductance calcium-activated potassium channel activity|potassium ion transmembrane transport	path:gga04270	Vascular smooth muscle contraction
KCNMB1	76.568	33.4308	119.705	3.58068	1.84023	0.0171469	1	Up	1.55599	0.0737426	1.16751	5.68371	2.39977	1.68241	potassium channel subfamily M regulatory beta subunit 1	protein_coding	CGNC:1510,GeneID:395301				path:gga04270	Vascular smooth muscle contraction
KCTD17	101.88	180.285	23.4761	0.130217	-2.94101	7.17426e-09	2.77662e-05	Down	1.31929	1.13504	1.15989	0.28254	0.0963751	0.0826047		protein_coding	CGNC:9485,GeneID:418047		GO:0005783,GO:0031463,GO:0032469,GO:0042802,GO:0043161,GO:0045724,GO:0051260,GO:0097602	endoplasmic reticulum|Cul3-RING ubiquitin ligase complex|endoplasmic reticulum calcium ion homeostasis|identical protein binding|proteasome-mediated ubiquitin-dependent protein catabolic process|positive regulation of cilium assembly|protein homooligomerization|cullin family protein binding
KIAA1958	4309.22	5871.49	2746.95	0.467846	-1.09589	0.00593629	0.706921	Down	20.5647	15.9376	16.8052	12.1118	8.77906	8.37144		protein_coding	CGNC:16014,GeneID:431637		GO:0000981,GO:0003677,GO:0005654,GO:0005737,GO:0006357	RNA polymerase II transcription factor activity, sequence-specific DNA binding|DNA binding|nucleoplasm|cytoplasm|regulation of transcription from RNA polymerase II promoter
KIF2C	19.0035	10.0595	27.9476	2.77824	1.47417	0.0463237	1	Up	0.10068	0.162518	0.106931	0.344228	0.512371	0.127405		protein_coding	CGNC:7691,GeneID:424583
KIRREL	81.2588	52.0518	110.466	2.12223	1.08558	0.0234343	1	Up	1.06963	1.03226	0.720708	2.68945	2.4536	1.47243		protein_coding	CGNC:52412,GeneID:425302		GO:0001933,GO:0005886,GO:0005911,GO:0007588,GO:0016021,GO:0016337,GO:0017022,GO:0030838,GO:0043198,GO:0048471,GO:0070062	negative regulation of protein phosphorylation|plasma membrane|cell-cell junction|excretion|integral component of membrane|single organismal cell-cell adhesion|myosin binding|positive regulation of actin filament polymerization|dendritic shaft|perinuclear region of cytoplasm|extracellular exosome
LAPTM5	607.839	254.422	961.256	3.77819	1.9177	3.99254e-06	0.00561896	Up	7.4882	9.29901	7.22227	31.7289	25.9805	43.6763		protein_coding	CGNC:351,GeneID:419552		GO:0005765,GO:0005887,GO:0006810,GO:0016020	lysosomal membrane|integral component of plasma membrane|transport|membrane	path:gga04142	Lysosome
LCP1	1499.58	706.759	2292.4	3.24353	1.69757	2.82085e-05	0.025688	Up	7.30404	11.332	6.36529	27.9257	25.7411	37.1999	lymphocyte cytosolic protein 1 (L-plastin)	protein_coding	CGNC:12749,GeneID:418852	plastin-2	GO:0001725,GO:0001726,GO:0001891,GO:0002102,GO:0002286,GO:0005509,GO:0005615,GO:0005829,GO:0005884,GO:0005925,GO:0010737,GO:0016477,GO:0022617,GO:0030175,GO:0033157,GO:0042802,GO:0051015,GO:0051017,GO:0051020,GO:0070062,GO:0071803	stress fiber|ruffle|phagocytic cup|podosome|T cell activation involved in immune response|calcium ion binding|extracellular space|cytosol|actin filament|focal adhesion|protein kinase A signaling|cell migration|extracellular matrix disassembly|filopodium|regulation of intracellular protein transport|identical protein binding|actin filament binding|actin filament bundle assembly|GTPase binding|extr…
LCP2	104.232	66.6162	141.848	2.12933	1.0904	0.0172412	1	Up	1.54867	1.12498	0.495208	2.66862	1.96627	2.96302	lymphocyte cytosolic protein 2 (SH2 domain containing leukocyte protein of 76kDa)	protein_coding	CGNC:1506,GeneID:395438	SLP76
LGALS3	277.238	147.637	406.838	2.75566	1.4624	0.000418783	0.131908	Up	10.5217	5.37806	5.54729	27.111	13.1109	22.1186	lectin, galactoside-binding, soluble, 3	protein_coding	CGNC:9239,GeneID:373917	galectin-3,lectin
LIPA	425.204	218.412	631.996	2.89359	1.53286	0.000275464	0.104495	Up	1.77337	4.91742	3.0571	8.79206	12.0334	12.0665		protein_coding	CGNC:4801,GeneID:423789		GO:0000902,GO:0001816,GO:0004771,GO:0006954,GO:0008283,GO:0016042,GO:0030324,GO:0031077,GO:0048771,GO:0048873,GO:0070062	cell morphogenesis|cytokine production|sterol esterase activity|inflammatory response|cell proliferation|lipid catabolic process|lung development|post-embryonic camera-type eye development|tissue remodeling|homeostasis of number of cells within a tissue|extracellular exosome	path:gga00100,path:gga04142	Steroid biosynthesis|Lysosome
LITAF	75.8538	32.409	119.299	3.68103	1.88011	0.00331967	0.49018	Up	0.39996	0.546736	0.571288	1.79781	1.4824	3.21934	lipopolysaccharide-induced TNF factor	protein_coding	CGNC:2338,GeneID:374125	TNF-alpha	GO:0001816,GO:0005125,GO:0005765,GO:0006351,GO:0006355,GO:0019953	cytokine production|cytokine activity|lysosomal membrane|transcription, DNA-templated|regulation of transcription, DNA-templated|sexual reproduction	path:gga04142	Lysosome
LOC100502566	816.116	350.824	1281.41	3.65257	1.86891	8.01434e-05	0.0477192	Up	50.7272	33.3963	35.5514	187.047	117.74	191.025	thymosin beta 15	protein_coding	CGNC:61489,GeneID:100502566
LOC100857381	84.8054	50.4462	119.165	2.36221	1.24014	0.0125327	0.955761	Up	4.7985	9.91649	8.38117	16.033	22.4195	18.1051		protein_coding	CGNC:65633,GeneID:100857381
LOC100857615	28.7032	9.05687	48.3495	5.33844	2.41642	0.0224148	1	Up	0	0.274235	0.452516	1.94209	1.59973	3.35098		protein_coding	CGNC:65416,GeneID:100857615
LOC100857777	20.0073	30.5591	9.45562	0.309421	-1.69236	0.023552	1	Down	0.316884	0.263016	0.326345	0.150561	0	0.0650073		protein_coding	CGNC:65279,GeneID:100857777
LOC100857883	82.7548	51.8961	113.613	2.18925	1.13044	0.0173809	1	Up	2.63527	1.64063	1.27286	5.22145	4.05617	3.71164		protein_coding	CGNC:65179,GeneID:100857883
LOC100857983	41.0788	19.9696	62.1879	3.11412	1.63882	0.0054243	0.682713	Up	0.20363	0.415225	0.219311	1.04812	0.806995	1.08656		protein_coding	CGNC:65082,GeneID:100857983		GO:0004930,GO:0005887,GO:0007186	G-protein coupled receptor activity|integral component of plasma membrane|G-protein coupled receptor signaling pathway
LOC100858742	11.65	4.15526	19.1448	4.60738	2.20395	0.0265119	1	Up	0	0.298742	0	0.610678	0.758496	0.371439		protein_coding	CGNC:64359,GeneID:100858742
LOC100858751	287.402	127.951	446.853	3.49236	1.8042	0.00557511	0.689045	Up	4.09505	1.87806	2.75294	9.37035	7.8916	15.88		protein_coding	CGNC:64350,GeneID:100858751		GO:0002925,GO:0009897,GO:0016021,GO:0051000,GO:0051712,GO:0051770,GO:0070062	positive regulation of humoral immune response mediated by circulating immunoglobulin|external side of plasma membrane|integral component of membrane|positive regulation of nitric-oxide synthase activity|positive regulation of killing of cells of other organism|positive regulation of nitric-oxide synthase biosynthetic process|extracellular exosome
LOC100859035	2.75496	5.50993	0	0	#NAME?	0.029485	1	Down	0.255567	0	0.117179	0	0	0		protein_coding	CGNC:64086,GeneID:100859035
LOC100859318	30.0666	17.9323	42.2008	2.35334	1.23471	0.0480025	1	Up	0.491721	0.539485	0.146404	1.38229	0.864779	0.842867		protein_coding	CGNC:63817,GeneID:100859318		GO:0005525,GO:0005793,GO:0007264	GTP binding|endoplasmic reticulum-Golgi intermediate compartment|small GTPase mediated signal transduction
LOC100859467	22.4291	7.03197	37.8262	5.37918	2.42739	0.00161361	0.320259	Up	0	0.547915	0	0.548694	1.1981	0.951813		protein_coding	CGNC:63675,GeneID:100859467
LOC100859471	23.3597	38.2325	8.48681	0.221979	-2.17151	0.00743881	0.77811	Down	1.56415	0.411372	1.07845	0.561731	0.103414	0.166384		protein_coding	CGNC:63671,GeneID:100859471		GO:0016021	integral component of membrane
LOC100859599	52.2264	16.7371	87.7157	5.24079	2.38978	0.00321969	0.49018	Up	1.5978	0.728458	1.93155	8.26461	2.49668	10.4701		protein_coding	CGNC:63546,GeneID:100859599		GO:0003924,GO:0005525,GO:0005622,GO:0005925,GO:0007266,GO:0016601,GO:0030036,GO:0045893,GO:0060326,GO:0070062,GO:0090004,GO:0090630,GO:1900027	GTPase activity|GTP binding|intracellular|focal adhesion|Rho protein signal transduction|Rac protein signal transduction|actin cytoskeleton organization|positive regulation of transcription, DNA-templated|cell chemotaxis|extracellular exosome|positive regulation of establishment of protein localization to plasma membrane|activation of GTPase activity|regulation of ruffle assembly
LOC100859602	8.77517	1.91781	15.6325	8.15124	3.02702	0.00959249	0.858389	Up	0	0.0211767	0	0.307238	0.260935	0.298631		protein_coding	CGNC:63543,GeneID:100859602
LOC100859804	55.8275	89.9021	21.7528	0.241961	-2.04715	0.000191788	0.0824742	Down	1.09565	1.30961	0.71802	0.249526	0.281173	0.0966642		protein_coding	CGNC:63350,GeneID:100859804
LOC100859846	468.359	628.226	308.492	0.491052	-1.02605	0.0113723	0.921754	Down	1.83133	2.54916	2.08348	1.43589	1.25652	1.1271		protein_coding	CGNC:63311,GeneID:100859846
LOC101747728	17.4571	29.8591	5.05511	0.169299	-2.56235	0.00175773	0.331846	Down	0.334676	0.381406	0.376064	0.166227	0.0551215	0		protein_coding	CGNC:67223,GeneID:101747728		GO:0005615	extracellular space
LOC101748032	8.31504	2.50582	14.1243	5.63658	2.49482	0.0240361	1	Up	0.221629	0.105029	0.394698	1.33555	1.88636	0.967249		protein_coding	CGNC:67523,GeneID:101748032
LOC101748153	71.7502	100.33	43.1702	0.430281	-1.21665	0.0346092	1	Down	2.04153	1.21611	1.45416	1.46784	0.379955	0.37956		protein_coding	CGNC:67644,GeneID:101748153
LOC101748207	2486.73	945.647	4027.81	4.25932	2.09062	0.0120306	0.941774	Up	38.529	12.6992	28.7203	232.581	68.5017	99.7025		protein_coding	CGNC:67697,GeneID:101748207
LOC101748511	96.6721	187.03	6.31404	0.0337594	-4.88856	3.78948e-12	5.8665e-08	Down	1.22917	0.728358	0.826864	0.0603113	0.0285633	0.0175523		protein_coding	CGNC:67994,GeneID:101748511
LOC101748614	13.1785	2.43118	23.9259	9.84124	3.29884	0.000614042	0.16975	Up	0.0247791	0.0387757	0.0243499	0.271428	0.533551	0.225393		protein_coding	CGNC:68097,GeneID:101748614
LOC101749809	139.715	81.5821	197.848	2.42514	1.27807	0.00641821	0.73136	Up	0.352871	0.302404	0.16335	0.988475	0.873907	0.473702		protein_coding	CGNC:69268,GeneID:101749809
LOC101750148	11.1291	17.947	4.31119	0.240217	-2.05759	0.0276409	1	Down	0.15693	0.235693	0.0944822	0	0.101623	0.0107574		protein_coding	CGNC:69603,GeneID:101750148
LOC101750393	101.179	137.84	64.5172	0.468058	-1.09524	0.0288587	1	Down	4.27416	2.12237	2.55433	1.86352	1.20919	1.17752		protein_coding	CGNC:69844,GeneID:101750393
LOC101750621	27.3958	14.1344	40.6572	2.87647	1.5243	0.0258138	1	Up	0.197885	0.184397	0.251864	0.400166	0.655442	1.13479		protein_coding	CGNC:70068,GeneID:101750621
LOC101750889	186.378	30.135	342.621	11.3695	3.5071	3.98126e-07	0.00077422	Up	0.449881	0.598626	0.791371	11.6551	6.00438	5.46417		protein_coding	CGNC:70327,GeneID:101750889		GO:0004860,GO:0005737,GO:0006469,GO:0016021,GO:0019221,GO:0046426	protein kinase inhibitor activity|cytoplasm|negative regulation of protein kinase activity|integral component of membrane|cytokine-mediated signaling pathway|negative regulation of JAK-STAT cascade
LOC101751615	15.7356	6.2159	25.2553	4.06302	2.02255	0.0112198	0.919015	Up	0.332038	0.132528	0.177618	1.72221	1.12271	1.2501		protein_coding	CGNC:71034,GeneID:101751615
LOC107049046	2.9925	0	5.98499	Inf	Inf	0.022698	1	Up	0	0	0	0	0	0		protein_coding	GeneID:107049046
LOC107049078	44.7236	18.8833	70.5639	3.73683	1.90182	0.0181679	1	Up	0	0.159654	0.0722407	0.145491	4.82179	2.70571		protein_coding	GeneID:107049078
LOC107049366	5.01086	10.0217	0	0	#NAME?	0.0205373	1	Down	0.760844	0.400686	0	0	0	0		protein_coding	GeneID:107049366
LOC107049459	19.606	8.31051	30.9015	3.71836	1.89467	0.0220603	1	Up	0	1.84971	0	2.78667	1.64162	2.62215		protein_coding	GeneID:107049459
LOC107049482	27.7388	13.105	42.3726	3.2333	1.69301	0.0331242	1	Up	0	7.56115	0	7.86622	8.64383	7.56244		protein_coding	GeneID:107049482
LOC107049500	32.2252	52.538	11.9124	0.226738	-2.1409	0.0174065	1	Down	7.1722	2.1021	4.2049	1.33703	0.281147	1.62433		protein_coding	GeneID:107049500
LOC107049916	24.0675	46.6363	1.49865	0.0321349	-4.95972	0.0180706	1	Down	1.19183	0.626786	0	0.029758	0	0.014047		protein_coding	GeneID:107049916
LOC107050490	84.628	46.326	122.93	2.65359	1.40794	0.00519256	0.669548	Up	1.24791	7.14209	3.98893	6.30751	16.3499	13.2841		protein_coding	GeneID:107050490
LOC107050494	47.0169	82.8972	11.1366	0.134342	-2.89602	0.0324041	1	Down	9.21345	1.32912	4.37762	0.780523	0.838986	0.713597		protein_coding	GeneID:107050494
LOC107050496	14.8396	27.264	2.41525	0.0885875	-3.49675	0.000137623	0.0659254	Down	0.402956	1.08863	0.777379	0.089272	0	0		protein_coding	GeneID:107050496
LOC107050775	75.0366	121.064	29.0094	0.239621	-2.06118	0.0480199	1	Down	6.77063	1.36747	4.7668	1.0317	2.21188	0.426499		protein_coding	GeneID:107050775
LOC107050784	11.6127	2.23065	20.9947	9.41191	3.23449	0.00106616	0.234113	Up	0.096849	0	0.0426786	0.439009	0.33054	0.086574		protein_coding	GeneID:107050784
LOC107050861	53.8779	77.4847	30.271	0.39067	-1.35598	0.0307222	1	Down	1.05164	0.604095	1.63516	0.167583	0.730258	0.60628		protein_coding	GeneID:107050861
LOC107050955	14.3762	22.6993	6.05306	0.266663	-1.90691	0.0387347	1	Down	10.1466	4.63262	4.76585	1.8821	0	3.82257		protein_coding	GeneID:107050955
LOC107051167	2.90446	0	5.80893	Inf	Inf	0.0264588	1	Up	0	0	0	0.4703	0.776896	0.33065		protein_coding	GeneID:107051167
LOC107051274	15.4422	5.19744	25.687	4.94223	2.30516	0.0247577	1	Up	0.0763899	0	0.0905249	0.952945	0.0827004	0.437168		protein_coding	GeneID:107051274
LOC107051428	22.7378	9.14352	36.332	3.97352	1.99042	0.0119656	0.941774	Up	0.0571745	0.606702	0.0525171	0.629425	1.11812	1.1453		protein_coding	GeneID:107051428
LOC107051449	108.947	72.0611	145.834	2.02375	1.01703	0.0305961	1	Up	47.9716	98.014	79.2716	115.781	197.729	160.062		protein_coding	GeneID:107051449
LOC107052324	154.125	226.547	81.7032	0.360645	-1.47135	0.00280147	0.462302	Down	1.10625	1.15679	1.91709	0.737253	0.386103	0.686993		protein_coding	GeneID:107052324
LOC107052718	44.109	82.7418	5.47622	0.0661844	-3.91736	0.0444798	1	Down	2.14071	0.0703714	0.903959	0.189938	0.035737	0.0504143		protein_coding	GeneID:107052718
LOC107052719	551.077	1098.09	4.0678	0.00370445	-8.07653	0.0455317	1	Down	2.09226	59.6325	1.44032	0.116979	0	0.125544		protein_coding	GeneID:107052719
LOC107053956	8.97912	17.3478	0.610453	0.0351891	-4.82873	0.0235056	1	Down	0.0561441	0.486627	1.66408	0	0.125833	0		protein_coding	GeneID:107053956
LOC107054378	26.4209	41.5698	11.272	0.271158	-1.8828	0.0471876	1	Down	0	0	0.0501779	0.0256565	0	0		protein_coding	GeneID:107054378
LOC107054379	276.825	420.561	133.088	0.316454	-1.65993	0.0396079	1	Down	0.651164	0.275393	2.38963	0.123305	0.0253848	2.0575		protein_coding	GeneID:107054379
LOC107054428	42.5261	61.8813	23.171	0.374442	-1.41719	0.013971	1	Down	0.973734	0.569744	0.469534	0.36223	0.0695317	0.351152		protein_coding	GeneID:107054428
LOC107054899	2.54441	0	5.08882	Inf	Inf	0.045243	1	Up	0	0	0	0	0.213865	0		protein_coding	GeneID:107054899
LOC107055358	28.106	40.7237	15.4883	0.380326	-1.39469	0.036578	1	Down	4.359	2.55079	5.46266	3.44979	0.86313	1.22319		protein_coding	GeneID:107055358
LOC107055673	104.097	20.8856	187.309	8.9683	3.16484	0.0305365	1	Up	0	1.40804	0.952617	18.4956	0.436932	15.5048		protein_coding	GeneID:107055673
LOC107056139	1766.34	1148.38	2384.3	2.07622	1.05396	0.00600298	0.709406	Up	55.0073	36.9856	43.1961	117.293	97.5419	109.477		protein_coding	GeneID:107056139
LOC107056518	11.4714	4.30488	18.6379	4.32948	2.11419	0.0235606	1	Up	0	0	0	0	0	0		protein_coding	GeneID:107056518
LOC107056737	9.74267	3.82168	15.6637	4.09864	2.03514	0.0446302	1	Up	0.558535	1.25575	1.34721	3.28399	8.85589	2.67164		protein_coding	GeneID:107056737
LOC107057417	54.3461	82.8396	25.8526	0.31208	-1.68001	0.00165981	0.325261	Down	0.970176	0.762354	0.400287	0.169452	0.192501	0.400427		protein_coding	GeneID:107057417
LOC417345	216.457	115.822	317.092	2.73774	1.45299	0.0262569	1	Up	0.785688	0.669346	0.569667	1.79035	1.21527	3.14869		protein_coding	CGNC:50493,GeneID:417345		GO:0016021	integral component of membrane
LOC417973	50.4151	97.155	3.67509	0.037827	-4.72444	0.00971285	0.859989	Down	4.92831	2.28572	0.398451	0.0369414	0.268543	0.03895		protein_coding	CGNC:50642,GeneID:417973
LOC419677	71.1575	106.76	35.5545	0.333031	-1.58627	0.0169582	1	Down	2.32461	0.972688	1.34408	0.275655	1.18497	0.417733		protein_coding	CGNC:51058,GeneID:419677
LOC420368	49.2047	31.0347	67.3747	2.17095	1.11833	0.0340252	1	Up	2.89139	0.999084	1.70195	5.48465	2.63765	4.95385		protein_coding	CGNC:51239,GeneID:420368		GO:0005525	GTP binding
LOC422090	311.857	168.515	455.199	2.70124	1.43362	0.000600448	0.16901	Up	7.23343	6.69696	7.03817	25.4924	20.3904	23.4119	uncharacterized LOC422090	protein_coding	CGNC:51622,GeneID:422090
LOC425347	9.37428	2.23745	16.5111	7.37944	2.88351	0.0101487	0.863249	Up	0	0.0563049	0	0.208501	0.24521	0.13349		protein_coding	CGNC:52427,GeneID:425347		GO:0003676,GO:0046872	nucleic acid binding|metal ion binding
LOC426064	391.629	229.011	554.247	2.42017	1.27511	0.00147942	0.3056	Up	6.91659	4.38849	5.05044	19.7499	14.7715	16.4417		protein_coding	CGNC:52662,GeneID:426064
LOC426456	155.211	48.2682	262.153	5.43118	2.44127	4.08785e-05	0.031642	Up	0.888165	0.560744	0.49626	3.54303	2.96028	5.7362		protein_coding	CGNC:52794,GeneID:426456
LOC426615	32.0705	14.7032	49.4377	3.36237	1.74948	0.0250152	1	Up	0	0.512259	0	0.527454	0.467221	0.574607		protein_coding	CGNC:52840,GeneID:426615
LOC428479	14.0536	3.17447	24.9328	7.85414	2.97345	0.0402911	1	Up	0.050571	0.0475675	0	0.0469963	0.795671	0.668176		protein_coding	CGNC:53375,GeneID:428479		GO:0006486,GO:0007179,GO:0008109,GO:0008284,GO:0010608,GO:0010718,GO:0010812,GO:0016021,GO:0030335,GO:0034116,GO:0036438,GO:0051897,GO:0070374	protein glycosylation|transforming growth factor beta receptor signaling pathway|N-acetyllactosaminide beta-1,6-N-acetylglucosaminyltransferase activity|positive regulation of cell proliferation|posttranscriptional regulation of gene expression|positive regulation of epithelial to mesenchymal transition|negative regulation of cell-substrate adhesion|integral component of membrane|positive regulat…
LOC429682	47.5806	26.431	68.7302	2.60037	1.37871	0.0143672	1	Up	0.70097	1.71421	1.26878	4.29825	2.98329	3.33709		protein_coding	CGNC:53739,GeneID:429682		GO:0005525	GTP binding
LOC771537	55.8606	75.508	36.2133	0.479595	-1.06011	0.0458536	1	Down	0.710177	0.594097	0.449365	0.376237	0.309617	0.313151		protein_coding	CGNC:56852,GeneID:771537
LOC772243	88.7558	147.459	30.0529	0.203805	-2.29474	0.0353393	1	Down	5.09133	2.12937	1.97863	1.02559	0.152521	0.646699		protein_coding	CGNC:57391,GeneID:772243
LOC772271	26.0066	51.0595	0.953697	0.0186782	-5.7425	0.00039129	0.128299	Down	0.412906	2.53219	0.906882	0.0274682	0	0		protein_coding	CGNC:57413,GeneID:772271		GO:0016491,GO:0055114	oxidoreductase activity|oxidation-reduction process
LOC776262	30.984	7.99088	53.9771	6.75483	2.75592	6.87202e-05	0.0443274	Up	0	0.218852	0	0.602123	0.51349	0.335143		protein_coding	CGNC:57788,GeneID:776262		GO:0006486,GO:0008373,GO:0030173,GO:0097503	protein glycosylation|sialyltransferase activity|integral component of Golgi membrane|sialylation
LOXL2	15.591	6.76702	24.4149	3.60793	1.85117	0.020753	1	Up	0.0142223	0	0.216725	0.393094	0.33263	0.208421	lysyl oxidase-like 2	protein_coding	CGNC:239,GeneID:419533		GO:0001666,GO:0001837,GO:0001935,GO:0002040,GO:0004720,GO:0005044,GO:0005507,GO:0005604,GO:0005634,GO:0005694,GO:0006351,GO:0006898,GO:0016020,GO:0016569,GO:0030199,GO:0032332,GO:0043542,GO:0045892,GO:0055114	response to hypoxia|epithelial to mesenchymal transition|endothelial cell proliferation|sprouting angiogenesis|protein-lysine 6-oxidase activity|scavenger receptor activity|copper ion binding|basement membrane|nucleus|chromosome|transcription, DNA-templated|receptor-mediated endocytosis|membrane|covalent chromatin modification|collagen fibril organization|positive regulation of chondrocyte differ…
LPAR2	59.0427	96.3387	21.7467	0.225731	-2.14732	0.0126473	0.95977	Down	7.61877	5.56893	1.98641	1.68788	1.17695	0.91913	lysophosphatidic acid receptor 2	protein_coding	CGNC:10093,GeneID:426086	EDG4	GO:0007186,GO:0009986,GO:0016021,GO:0030139,GO:0070915	G-protein coupled receptor signaling pathway|cell surface|integral component of membrane|endocytic vesicle|lysophosphatidic acid receptor activity	path:gga04080	Neuroactive ligand-receptor interaction
LPCAT1	147.394	82.6375	212.151	2.56725	1.36022	0.001995	0.359123	Up	0.698985	0.64637	0.366288	2.11845	2.1102	1.18118		protein_coding	CGNC:9958,GeneID:420974		GO:0005509,GO:0005783,GO:0005794,GO:0005811,GO:0008654,GO:0016021,GO:0036151,GO:0043129,GO:0045732,GO:0047159,GO:0047184,GO:0047191,GO:0060041,GO:2001246	calcium ion binding|endoplasmic reticulum|Golgi apparatus|lipid particle|phospholipid biosynthetic process|integral component of membrane|phosphatidylcholine acyl-chain remodeling|surfactant homeostasis|positive regulation of protein catabolic process|1-alkenylglycerophosphocholine O-acyltransferase activity|1-acylglycerophosphocholine O-acyltransferase activity|1-alkylglycerophosphocholine O-acy…	path:gga00564,path:gga00565	Glycerophospholipid metabolism|Ether lipid metabolism
LRFN5	26.7689	39.1907	14.347	0.366083	-1.44976	0.0295041	1	Down	0.414563	0.388086	0.450478	0.285604	0.101978	0.144588		protein_coding	CGNC:9494,GeneID:423599		GO:0009986,GO:0016021,GO:0007409	cell surface|integral component of membrane|axonogenesis
LRP2BP	100.669	135.512	65.8262	0.485759	-1.04169	0.0292288	1	Down	1.97284	2.95773	3.40144	2.93237	0.682724	1.1579		protein_coding	CGNC:8052,GeneID:422543
LRRC25	25.6824	12.1428	39.2221	3.23008	1.69157	0.0111584	0.919015	Up	0.476026	0.135501	1.3244	2.29989	2.31007	2.269		protein_coding	GeneID:107055369
LRRC75A	27.3367	14.8415	39.8318	2.68381	1.42428	0.0242292	1	Up	0.251799	0.0615458	0.301903	0.54935	0.805449	0.495119		protein_coding	CGNC:50547,GeneID:417550
LY86	579.054	156.137	1001.97	6.41725	2.68195	3.1919e-10	1.64712e-06	Up	5.7924	8.09413	5.09951	48.7134	36.1656	47.4405	lymphocyte antigen 86	protein_coding	CGNC:9703,GeneID:420872	MD1	GO:0005615,GO:0006954,GO:0045087	extracellular space|inflammatory response|innate immune response
LYN	554.837	285.013	824.661	2.89341	1.53277	0.000186948	0.0824742	Up	3.2267	3.29702	2.01973	7.47092	9.2479	11.7544	v-yes-1 Yamaguchi sarcoma viral related oncogene homolog	protein_coding	CGNC:51418,GeneID:421127		GO:0001782,GO:0002431,GO:0002513,GO:0002576,GO:0002762,GO:0002774,GO:0002902,GO:0004715,GO:0005102,GO:0005524,GO:0005634,GO:0005794,GO:0006935,GO:0006954,GO:0006974,GO:0007169,GO:0007417,GO:0009725,GO:0010976,GO:0016477,GO:0017124,GO:0019899,GO:0030218,GO:0030335,GO:0030889,GO:0031175,GO:0031234,GO:0031663,GO:0032403,GO:0033628,GO:0034136,GO:0034144,GO:0035556,GO:0038083,GO:0042531,GO:0043304,GO:…	B cell homeostasis|Fc receptor mediated stimulatory signaling pathway|tolerance induction to self antigen|platelet degranulation|negative regulation of myeloid leukocyte differentiation|Fc receptor mediated inhibitory signaling pathway|regulation of B cell apoptotic process|non-membrane spanning protein tyrosine kinase activity|receptor binding|ATP binding|nucleus|Golgi apparatus|chemotaxis|infla…
MAFB	46.1338	24.192	68.0756	2.81398	1.49261	0.00850757	0.828338	Up	0.495041	0.618986	0.237731	1.61526	1.16096	1.49468	v-maf avian musculoaponeurotic fibrosarcoma oncogene homolog B	protein_coding	CGNC:50934,GeneID:419173		GO:0001228,GO:0005634,GO:0006357,GO:0006366,GO:0007399,GO:0043565,GO:0045944	transcriptional activator activity, RNA polymerase II transcription regulatory region sequence-specific binding|nucleus|regulation of transcription from RNA polymerase II promoter|transcription from RNA polymerase II promoter|nervous system development|sequence-specific DNA binding|positive regulation of transcription from RNA polymerase II promoter
MAN1C1	192.175	119.301	265.05	2.22168	1.15165	0.00903759	0.845438	Up	1.40971	2.47863	2.21109	5.37143	4.2764	5.83274		protein_coding	CGNC:701,GeneID:419588		GO:0000139,GO:0004571,GO:0005509,GO:0005783,GO:0006491,GO:0070062	Golgi membrane|mannosyl-oligosaccharide 1,2-alpha-mannosidase activity|calcium ion binding|endoplasmic reticulum|N-glycan processing|extracellular exosome	path:gga00510,path:gga04141	N-Glycan biosynthesis|Protein processing in endoplasmic reticulum
MARCO	1114.42	285.689	1943.15	6.80162	2.76588	2.1825e-08	6.75746e-05	Up	4.18837	5.81101	3.51266	34.6327	23.3009	40.4224	macrophage receptor with collagenous structure	protein_coding	CGNC:9191,GeneID:395488		GO:0005044,GO:0006898,GO:0016021,GO:0043277	scavenger receptor activity|receptor-mediated endocytosis|integral component of membrane|apoptotic cell clearance	path:gga04145	Phagosome
MCTP1	158.929	92.5869	225.27	2.43307	1.28278	0.00293273	0.472934	Up	0.816628	0.589232	0.408972	2.09678	1.92903	1.25321		protein_coding	CGNC:10872,GeneID:427113		GO:0005509,GO:0005783,GO:0016021	calcium ion binding|endoplasmic reticulum|integral component of membrane
MERTK	247.412	137.529	357.295	2.59795	1.37738	0.00108292	0.234113	Up	3.01209	2.40571	1.33728	7.98454	4.63841	6.92414	c-mer proto-oncogene tyrosine kinase	protein_coding	CGNC:6255,GeneID:395836	C-EYK	GO:0001779,GO:0004713,GO:0005524,GO:0005615,GO:0005737,GO:0007283,GO:0016021,GO:0016028,GO:0018108,GO:0030168,GO:0032940,GO:0034446,GO:0043277,GO:0043491,GO:0050766,GO:0051250,GO:0060041,GO:0060068,GO:2000107	natural killer cell differentiation|protein tyrosine kinase activity|ATP binding|extracellular space|cytoplasm|spermatogenesis|integral component of membrane|rhabdomere|peptidyl-tyrosine phosphorylation|platelet activation|secretion by cell|substrate adhesion-dependent cell spreading|apoptotic cell clearance|protein kinase B signaling|positive regulation of phagocytosis|negative regulation of lym…
METTL24	17.3447	8.30408	26.3853	3.17739	1.66784	0.0366927	1	Up	0.394243	0.469745	0.0353217	1.16787	1.47585	0.398605		protein_coding	CGNC:11201,GeneID:421758
MKI67	73.6852	42.609	104.761	2.45866	1.29787	0.0490249	1	Up	0.159712	0.183409	0.115303	0.629048	0.545942	0.156318		protein_coding	CGNC:16321,GeneID:423963
MMEL1	10.9752	4.16355	17.7868	4.27203	2.09492	0.0314156	1	Up	0.0191367	0.0247457	0.0238775	0.0970808	0.0766391	0.165408		protein_coding	CGNC:757,GeneID:770671		GO:0004222,GO:0006508,GO:0016021	metalloendopeptidase activity|proteolysis|integral component of membrane
MPEG1	767.518	307.638	1227.4	3.98974	1.99629	0.000396314	0.128299	Up	9.44145	6.33992	3.57473	22.3966	23.6574	35.7654		protein_coding	CGNC:65111,GeneID:100857954		GO:0016021	integral component of membrane
MRC2	112.815	71.3738	154.256	2.16124	1.11186	0.0138794	1	Up	1.06617	0.878509	0.452156	2.51156	2.18342	1.07151		protein_coding	CGNC:281,GeneID:419950		GO:0001649,GO:0005518,GO:0005925,GO:0016021,GO:0030574	osteoblast differentiation|collagen binding|focal adhesion|integral component of membrane|collagen catabolic process	path:gga04145	Phagosome
MSH3	170.469	230.388	110.55	0.479843	-1.05937	0.034607	1	Down	2.65081	1.28317	2.0004	1.09201	1.08019	1.22728		protein_coding	CGNC:53050,GeneID:427318		GO:0000228,GO:0000710,GO:0003684,GO:0003697,GO:0005524,GO:0007131,GO:0016020,GO:0019899,GO:0032357,GO:0043570,GO:0045910,GO:0051096,GO:0030983,GO:0032300	nuclear chromosome|meiotic mismatch repair|damaged DNA binding|single-stranded DNA binding|ATP binding|reciprocal meiotic recombination|membrane|enzyme binding|oxidized purine DNA binding|maintenance of DNA repeat elements|negative regulation of DNA recombination|positive regulation of helicase activity|mismatched DNA binding|mismatch repair complex	path:gga03430	Mismatch repair
NADK2	11813.3	15954.4	7672.14	0.480878	-1.05626	0.0292619	1	Down	181.261	114.987	115.149	91.9925	104.687	44.1655		protein_coding	CGNC:2596,GeneID:427438				path:gga00760	Nicotinate and nicotinamide metabolism
NANOS1	50.4548	69.1772	31.7324	0.458712	-1.12434	0.0408204	1	Down	0.924275	0.403408	0.926215	0.355914	0.653181	0.365491		protein_coding	CGNC:65670,GeneID:100857342		GO:0003723,GO:0008270,GO:0010631,GO:0017148,GO:0048471,GO:1900153	RNA binding|zinc ion binding|epithelial cell migration|negative regulation of translation|perinuclear region of cytoplasm|positive regulation of nuclear-transcribed mRNA catabolic process, deadenylation-dependent decay
NARF	163.272	86.7466	239.797	2.76433	1.46693	0.000933974	0.225919	Up	0.712861	0.719736	0.921938	2.51089	1.89322	3.3239		protein_coding	CGNC:1111,GeneID:417341		GO:0005521,GO:0005638	lamin binding|lamin filament
NDST4	9.05139	1.4572	16.6456	11.423	3.51387	0.00244691	0.422607	Up	0.0153587	0.00512863	0	0.0638135	0.0789748	0.124021		protein_coding	CGNC:9106,GeneID:422686		GO:0015016,GO:0016021,GO:0019213	[heparan sulfate]-glucosamine N-sulfotransferase activity|integral component of membrane|deacetylase activity	path:gga00534	Glycosaminoglycan biosynthesis - heparan sulfate / heparin
NDUFS4	1062.37	1457.62	667.129	0.457684	-1.12758	0.0300435	1	Down	12.2946	7.79119	13.0062	5.98049	7.18201	7.32913		protein_coding	CGNC:66185,GeneID:374122				path:gga00190	Oxidative phosphorylation
NELL2	445.145	258.445	631.844	2.44479	1.28971	0.00172508	0.331846	Up	3.20704	4.43657	2.06146	9.2343	9.42381	8.49622	NEL-like 2	protein_coding	CGNC:7309,GeneID:417799	nel	GO:0005509	calcium ion binding
NFAM1	33.2669	15.4657	51.0681	3.30202	1.72335	0.0047558	0.642382	Up	0.114594	0.0500524	0.130258	0.417715	0.198236	0.534932		protein_coding	CGNC:9000,GeneID:417979		GO:0001819,GO:0004888,GO:0005622,GO:0009986,GO:0016021,GO:0030183,GO:0035556,GO:0045121,GO:0045577,GO:0050853,GO:0050861,GO:0051091	positive regulation of cytokine production|transmembrane signaling receptor activity|intracellular|cell surface|integral component of membrane|B cell differentiation|intracellular signal transduction|membrane raft|regulation of B cell differentiation|B cell receptor signaling pathway|positive regulation of B cell receptor signaling pathway|positive regulation of sequence-specific DNA binding tran…
NFATC2	78.1824	51.7536	104.611	2.02133	1.01531	0.0449543	1	Up	0.344065	0.3108	0.174916	0.674061	0.969437	0.359408		protein_coding	CGNC:6025,GeneID:419346		GO:0000122,GO:0000978,GO:0001077,GO:0001078,GO:0001816,GO:0003682,GO:0005654,GO:0005829,GO:0005886,GO:0006366,GO:0006974,GO:0008134,GO:0014904,GO:0015629,GO:0016477,GO:0030529,GO:0030890,GO:0033173,GO:0042493,GO:0044798,GO:0045944,GO:0050853,GO:1901741	negative regulation of transcription from RNA polymerase II promoter|RNA polymerase II core promoter proximal region sequence-specific DNA binding|transcriptional activator activity, RNA polymerase II core promoter proximal region sequence-specific binding|transcriptional repressor activity, RNA polymerase II core promoter proximal region sequence-specific binding|cytokine production|chromatin bi…	path:gga04310,path:gga04370	Wnt signaling pathway|VEGF signaling pathway
NGB	4.77927	8.97465	0.583889	0.0650597	-3.94209	0.0197857	1	Down	0.298653	0.12872	0.202245	0.0594665	0	0	neuroglobin	protein_coding	CGNC:7929,GeneID:428896		GO:0005344,GO:0015671,GO:0019825,GO:0020037	oxygen transporter activity|oxygen transport|oxygen binding|heme binding
NID2	222.731	144.187	301.276	2.08947	1.06314	0.0111949	0.919015	Up	2.10085	2.08957	1.81886	6.12434	3.83609	3.57549		protein_coding	CGNC:9414,GeneID:423583
NIPSNAP3A	4230.26	5672.65	2787.88	0.49146	-1.02486	0.0399774	1	Down	191.513	120.348	242.519	98.9432	118.2	111.881		protein_coding	CGNC:66525,GeneID:427300
NRK	295.257	188.67	401.843	2.12987	1.09076	0.0100867	0.863249	Up	0.810799	1.39522	0.776073	2.37698	2.74447	2.14719	Nik related kinase	protein_coding	CGNC:12586,GeneID:422380	MAP4K4	GO:0004702,GO:0005524,GO:0005737,GO:0023014	receptor signaling protein serine/threonine kinase activity|ATP binding|cytoplasm|signal transduction by protein phosphorylation	path:gga04010	MAPK signaling pathway
NRXN1	419.875	269.246	570.505	2.1189	1.08332	0.0120729	0.941774	Up	1.03778	1.77067	0.851135	4.10271	2.1929	2.51944	neurexin 1	protein_coding	CGNC:49297,GeneID:395398		GO:0001525,GO:0007155,GO:0016021,GO:0042734,GO:0046872	angiogenesis|cell adhesion|integral component of membrane|presynaptic membrane|metal ion binding	path:gga04514	Cell adhesion molecules (CAMs)
OC3	29.722	45.3463	14.0977	0.310889	-1.68553	0.00819727	0.813474	Down	1.97696	2.86054	2.65108	0.891437	1.41025	0.532143	osteocalcin-like protein OC3	protein_coding	CGNC:50625,GeneID:417943		GO:0005509,GO:0005576	calcium ion binding|extracellular region
OLFML2B	160.397	85.116	235.677	2.76889	1.46931	0.000969758	0.230966	Up	1.94368	2.07892	1.87372	5.92298	5.8661	5.59925		protein_coding	CGNC:1922,GeneID:424366		GO:0005578,GO:0030198,GO:0050840	proteinaceous extracellular matrix|extracellular matrix organization|extracellular matrix binding
OSCP1	23.1856	36.2397	10.1316	0.279571	-1.83871	0.0100023	0.863249	Down	0.894896	0.505107	0.764101	0.240975	0.288634	0.151846		protein_coding	CGNC:1514,GeneID:428220		GO:0003674,GO:0005575,GO:0008150,GO:1903955	molecular_function|cellular_component|biological_process|positive regulation of protein targeting to mitochondrion
P2RY10	21.7487	11.0477	32.4496	2.93721	1.55445	0.0306983	1	Up	0.180845	0.284349	0.099166	0.830511	0.271332	0.684452		protein_coding	CGNC:51634,GeneID:422148		GO:0004930,GO:0007186,GO:0016021	G-protein coupled receptor activity|G-protein coupled receptor signaling pathway|integral component of membrane	path:gga04080	Neuroactive ligand-receptor interaction
P2RY8	29.0265	12.7051	45.3479	3.56926	1.83563	0.00628036	0.72557	Up	0.0404092	0.362065	0.0647442	0.549264	0.801868	0.519813	purinergic receptor P2Y, G-protein coupled, 8	protein_coding	CGNC:12507,GeneID:418665		GO:0005886,GO:0007596,GO:0015057,GO:0016021,GO:0035589,GO:0045028,GO:0070493	plasma membrane|blood coagulation|thrombin receptor activity|integral component of membrane|G-protein coupled purinergic nucleotide receptor signaling pathway|G-protein coupled purinergic nucleotide receptor activity|thrombin receptor signaling pathway	path:gga04080	Neuroactive ligand-receptor interaction
PAG1	26.3687	14.4831	38.2543	2.64131	1.40125	0.0335148	1	Up	0.0872933	0.255294	0.158295	0.784628	0.817745	0.323538		protein_coding	CGNC:11753,GeneID:420195		GO:0005068,GO:0005622,GO:0005887,GO:0007169,GO:0035556,GO:0042169,GO:0045121,GO:0050868	transmembrane receptor protein tyrosine kinase adaptor activity|intracellular|integral component of plasma membrane|transmembrane receptor protein tyrosine kinase signaling pathway|intracellular signal transduction|SH2 domain binding|membrane raft|negative regulation of T cell activation
PAPSS1	86.6304	57.07	116.191	2.03594	1.02569	0.037276	1	Up	0.564186	1.30637	0.981505	1.96706	2.35397	1.85466		protein_coding	CGNC:8007,GeneID:422530		GO:0000103,GO:0004020,GO:0004781,GO:0005524,GO:0016310,GO:0050428	sulfate assimilation|adenylylsulfate kinase activity|sulfate adenylyltransferase (ATP) activity|ATP binding|phosphorylation|3'-phosphoadenosine 5'-phosphosulfate biosynthetic process	path:gga00920,path:gga00230,path:gga00450,path:gga00232	Sulfur metabolism|Purine metabolism|Selenocompound metabolism|Caffeine metabolism
PAQR8	26.9605	15.3828	38.5381	2.50527	1.32497	0.0426528	1	Up	0.144654	0.168939	0.12308	0.54025	0.253687	0.447416	progestin and adipoQ receptor family member VIII	protein_coding	CGNC:51600,GeneID:422042		GO:0003707,GO:0005496,GO:0005886,GO:0016021,GO:0043401,GO:0048545	steroid hormone receptor activity|steroid binding|plasma membrane|integral component of membrane|steroid hormone mediated signaling pathway|response to steroid hormone
PARVB	117.544	68.7355	166.352	2.42018	1.27511	0.0065515	0.734955	Up	0.500118	0.790159	0.556638	1.58165	1.49294	2.15786		protein_coding	CGNC:10585,GeneID:418235		GO:0003779,GO:0005925,GO:0007155,GO:0030027,GO:0030032,GO:0031532,GO:0071963	actin binding|focal adhesion|cell adhesion|lamellipodium|lamellipodium assembly|actin cytoskeleton reorganization|establishment or maintenance of cell polarity regulating cell shape	path:gga04510	Focal adhesion
PCDH18	83.6248	50.0903	117.159	2.33896	1.22587	0.0108463	0.91256	Up	0.47281	0.42858	0.538001	1.60055	0.975432	1.25173		protein_coding	CGNC:51739,GeneID:422438		GO:0005509,GO:0005886,GO:0007156,GO:0007420,GO:0016021	calcium ion binding|plasma membrane|homophilic cell adhesion via plasma membrane adhesion molecules|brain development|integral component of membrane
PCDHGC3	95.6069	63.1807	128.033	2.02646	1.01896	0.0347133	1	Up	0.583293	1.32156	0.73181	2.39818	1.65577	1.56486	protocadherin gamma subfamily C, 3	protein_coding	CGNC:49902,GeneID:408051	PCDH2,PCDHGA11,PCDHGC5	GO:0005509,GO:0005886,GO:0007156,GO:0016021	calcium ion binding|plasma membrane|homophilic cell adhesion via plasma membrane adhesion molecules|integral component of membrane
PDCD1LG2	33.135	16.52	49.7501	3.0115	1.59048	0.0115605	0.927295	Up	0.23783	0.588102	0.269005	0.999344	1.10491	1.58683		protein_coding	CGNC:11178,GeneID:427225				path:gga04514	Cell adhesion molecules (CAMs)
PIK3R5	125.8	81.4336	170.166	2.08963	1.06325	0.0176912	1	Up	1.30805	0.897689	0.443072	1.84122	1.87584	2.33642	phosphoinositide-3-kinase, regulatory subunit 5	protein_coding	CGNC:14629,GeneID:417319		GO:0005634,GO:0005737,GO:0005886,GO:0005944,GO:0043551,GO:0046935	nucleus|cytoplasm|plasma membrane|phosphatidylinositol 3-kinase complex, class IB|regulation of phosphatidylinositol 3-kinase activity|1-phosphatidylinositol-3-kinase regulator activity	path:gga04012,path:gga04370,path:gga04630,path:gga04068,path:gga04070,path:gga04150,path:gga04810,path:gga04510,path:gga04620,path:gga04910,path:gga04914,path:gga04261,path:gga04931,path:gga04933,path:gga05164	ErbB signaling pathway|VEGF signaling pathway|Jak-STAT signaling pathway|FoxO signaling pathway|Phosphatidylinositol signaling system|mTOR signaling pathway|Regulation of actin cytoskeleton|Focal adhesion|Toll-like receptor signaling pathway|Insulin signaling pathway|Progesterone-mediated oocyte maturation|Adrenergic signaling in cardiomyocytes|Insulin resistance|AGE-RAGE signaling pathway in dia…
PKM	166.601	103.444	229.758	2.22109	1.15127	0.008997	0.845438	Up	2.16169	2.56761	2.40735	5.44745	4.96268	6.04998	pyruvate kinase, muscle	protein_coding	CGNC:1412,GeneID:396456	PKM2	GO:0000287,GO:0004743,GO:0005524,GO:0005829,GO:0006096,GO:0016301,GO:0030955	magnesium ion binding|pyruvate kinase activity|ATP binding|cytosol|glycolytic process|kinase activity|potassium ion binding	path:gga01200,path:gga01230,path:gga00010,path:gga00620,path:gga00230	Carbon metabolism|Biosynthesis of amino acids|Glycolysis / Gluconeogenesis|Pyruvate metabolism|Purine metabolism
PLA2G4A	131.009	65.6714	196.347	2.98984	1.58007	0.000683003	0.182303	Up	0.37688	0.535971	0.296774	0.995694	1.09499	1.85834	phospholipase A2, group IVA (cytosolic, calcium-dependent)	protein_coding	CGNC:3767,GeneID:396394		GO:0004622,GO:0005509,GO:0005544,GO:0005783,GO:0005794,GO:0005829,GO:0009395,GO:0016023,GO:0042127,GO:0046456,GO:0047498,GO:0050482,GO:0071236	lysophospholipase activity|calcium ion binding|calcium-dependent phospholipid binding|endoplasmic reticulum|Golgi apparatus|cytosol|phospholipid catabolic process|cytoplasmic, membrane-bounded vesicle|regulation of cell proliferation|icosanoid biosynthetic process|calcium-dependent phospholipase A2 activity|arachidonic acid secretion|cellular response to antibiotic	path:gga00564,path:gga00565,path:gga00590,path:gga00591,path:gga00592,path:gga04010,path:gga04370,path:gga04912,path:gga04270	Glycerophospholipid metabolism|Ether lipid metabolism|Arachidonic acid metabolism|Linoleic acid metabolism|alpha-Linolenic acid metabolism|MAPK signaling pathway|VEGF signaling pathway|GnRH signaling pathway|Vascular smooth muscle contraction
PLAU	155.989	98.8194	213.158	2.15704	1.10906	0.00944279	0.849906	Up	2.32267	1.27492	1.24887	3.38345	5.05761	3.09142	plasminogen activator, urokinase	protein_coding	CGNC:3784,GeneID:396424		GO:0004252,GO:0005576,GO:0006508	serine-type endopeptidase activity|extracellular region|proteolysis
PLCD1	181.989	87.3659	276.612	3.16613	1.66272	0.000169926	0.0773714	Up	0.657868	1.05869	0.65844	4.30769	2.53231	2.30192		protein_coding	CGNC:4331,GeneID:420416		GO:0001525,GO:0001786,GO:0004435,GO:0004871,GO:0005509,GO:0005829,GO:0016042,GO:0032794,GO:0035556,GO:0042127,GO:0070062,GO:0070300,GO:1901981	angiogenesis|phosphatidylserine binding|phosphatidylinositol phospholipase C activity|signal transducer activity|calcium ion binding|cytosol|lipid catabolic process|GTPase activating protein binding|intracellular signal transduction|regulation of cell proliferation|extracellular exosome|phosphatidic acid binding|phosphatidylinositol phosphate binding	path:gga00562,path:gga04020,path:gga04070,path:gga04933	Inositol phosphate metabolism|Calcium signaling pathway|Phosphatidylinositol signaling system|AGE-RAGE signaling pathway in diabetic complications
PLEKHA2	50.497	27.1158	73.8783	2.72455	1.44602	0.00682233	0.745171	Up	0.724739	0.389653	0.452046	1.76048	1.54039	1.39642	pleckstrin homology domain containing, family A (phosphoinositide binding specific) member 2	protein_coding	CGNC:2437,GeneID:395435	TAPP2
PLEKHO2	172.405	101.159	243.652	2.4086	1.26819	0.00387662	0.540667	Up	0.939731	0.887896	0.653188	2.20387	2.07239	2.69881		protein_coding	CGNC:55064,GeneID:769198
PLIN2	6412	9512.18	3311.81	0.348166	-1.52215	0.0354384	1	Down	55.2614	28.7209	80.4418	26.1901	32.5231	11.6339	perilipin 2	protein_coding	CGNC:11227,GeneID:427237	ADFP,perilipin-2	GO:0005634,GO:0005811,GO:0005829,GO:0005886,GO:0015909,GO:0019915	nucleus|lipid particle|cytosol|plasma membrane|long-chain fatty acid transport|lipid storage	path:gga03320	PPAR signaling pathway
PLOD2	267.922	172.936	362.908	2.09851	1.06937	0.0101214	0.863249	Up	1.93773	1.90233	1.44227	4.59904	4.40319	4.05165		protein_coding	CGNC:5118,GeneID:424882		GO:0001666,GO:0005506,GO:0005783,GO:0008475,GO:0031418,GO:0055114,GO:0070062,GO:0098779	response to hypoxia|iron ion binding|endoplasmic reticulum|procollagen-lysine 5-dioxygenase activity|L-ascorbic acid binding|oxidation-reduction process|extracellular exosome|mitophagy in response to mitochondrial depolarization	path:gga00310	Lysine degradation
PLXNA2	133.402	178.306	88.498	0.496326	-1.01064	0.0195706	1	Down	0.561908	1.05653	0.995443	0.390049	0.439344	0.612274		protein_coding	CGNC:863,GeneID:419857		GO:0001756,GO:0002116,GO:0005887,GO:0017154,GO:0021785,GO:0021915,GO:0021935,GO:0030334,GO:0048841,GO:0051642,GO:0060037,GO:0060174,GO:1902287	somitogenesis|semaphorin receptor complex|integral component of plasma membrane|semaphorin receptor activity|branchiomotor neuron axon guidance|neural tube development|cerebellar granule cell precursor tangential migration|regulation of cell migration|regulation of axon extension involved in axon guidance|centrosome localization|pharyngeal system development|limb bud formation|semaphorin-plexin s…
PLXNC1	269.296	155.372	383.219	2.46646	1.30244	0.00193997	0.353325	Up	1.01456	1.19321	0.690949	2.90576	3.26763	2.20909		protein_coding	CGNC:8596,GeneID:417901
PPAPDC3	26.7104	9.50912	43.9117	4.61785	2.20722	0.00108883	0.234113	Up	0.339504	0.317983	0.169547	1.95156	1.00517	1.3098		protein_coding	CGNC:13631,GeneID:417178		GO:0005635,GO:0010832,GO:0016021	nuclear envelope|negative regulation of myotube differentiation|integral component of membrane
PPP1R1B	157.902	245.149	70.6548	0.288212	-1.7948	0.000276746	0.104495	Down	5.86524	4.83052	8.68556	4.35966	0.819429	1.48055		protein_coding	CGNC:24263,GeneID:426639		GO:0001975,GO:0004865,GO:0005634,GO:0005737,GO:0006351,GO:0006469,GO:0007621,GO:0008542,GO:0035556,GO:0043025	response to amphetamine|protein serine/threonine phosphatase inhibitor activity|nucleus|cytoplasm|transcription, DNA-templated|negative regulation of protein kinase activity|negative regulation of female receptivity|visual learning|intracellular signal transduction|neuronal cell body
PRIMA1	18.5392	7.75417	29.3242	3.78174	1.91905	0.0137952	1	Up	0	0.317882	0	0.102132	0	0.10264	proline rich membrane anchor 1	protein_coding	CGNC:14183,GeneID:772317		GO:0016021	integral component of membrane
PRKCB	104.01	58.81	149.21	2.53715	1.34321	0.00386748	0.540667	Up	0.632199	0.404328	0.229534	1.19705	0.9586	1.58554		protein_coding	CGNC:50286,GeneID:416567		GO:0000185,GO:0001666,GO:0003682,GO:0004674,GO:0004697,GO:0005080,GO:0005246,GO:0005524,GO:0005622,GO:0005634,GO:0005737,GO:0005886,GO:0006357,GO:0006816,GO:0006874,GO:0007250,GO:0008270,GO:0010829,GO:0018105,GO:0030374,GO:0030949,GO:0035403,GO:0035408,GO:0035556,GO:0042113,GO:0042393,GO:0043123,GO:0045766,GO:0050681,GO:0050853,GO:0050861,GO:0051092,GO:0070062,GO:0071322	activation of MAPKKK activity|response to hypoxia|chromatin binding|protein serine/threonine kinase activity|protein kinase C activity|protein kinase C binding|calcium channel regulator activity|ATP binding|intracellular|nucleus|cytoplasm|plasma membrane|regulation of transcription from RNA polymerase II promoter|calcium ion transport|cellular calcium ion homeostasis|activation of NF-kappaB-induc…	path:gga04010,path:gga04012,path:gga04310,path:gga04370,path:gga04020,path:gga04070,path:gga04150,path:gga04510,path:gga04530,path:gga04540,path:gga04912,path:gga04916,path:gga04270,path:gga04931,path:gga04933	MAPK signaling pathway|ErbB signaling pathway|Wnt signaling pathway|VEGF signaling pathway|Calcium signaling pathway|Phosphatidylinositol signaling system|mTOR signaling pathway|Focal adhesion|Tight junction|Gap junction|GnRH signaling pathway|Melanogenesis|Vascular smooth muscle contraction|Insulin resistance|AGE-RAGE signaling pathway in diabetic complications
PTAFR	56.1466	22.6907	89.6025	3.94887	1.98144	0.00367252	0.521599	Up	0.298579	0.346446	0.148439	1.45269	0.573653	1.4945		protein_coding	CGNC:500,GeneID:428209		GO:0001530,GO:0001816,GO:0001875,GO:0004992,GO:0005543,GO:0005654,GO:0005887,GO:0006935,GO:0006954,GO:0031663,GO:0032959,GO:0035589,GO:0045028,GO:0048015	lipopolysaccharide binding|cytokine production|lipopolysaccharide receptor activity|platelet activating factor receptor activity|phospholipid binding|nucleoplasm|integral component of plasma membrane|chemotaxis|inflammatory response|lipopolysaccharide-mediated signaling pathway|inositol trisphosphate biosynthetic process|G-protein coupled purinergic nucleotide receptor signaling pathway|G-protein…	path:gga04020,path:gga04080	Calcium signaling pathway|Neuroactive ligand-receptor interaction
PTPN5	19.1824	8.89209	29.4728	3.3145	1.72879	0.0180026	1	Up	0.0341187	0.0209728	0.014543	0.103011	0.111475	0.0426961		protein_coding	CGNC:4794,GeneID:423085				path:gga04010	MAPK signaling pathway
PTPRC	206.641	132.33	280.953	2.12312	1.08619	0.011831	0.93926	Up	1.05685	1.14564	0.417231	1.83683	2.14086	2.51053	protein tyrosine phosphatase, receptor type, C	protein_coding	CGNC:1563,GeneID:386580		GO:0004725,GO:0016021,GO:0035335,GO:0050852	protein tyrosine phosphatase activity|integral component of membrane|peptidyl-tyrosine dephosphorylation|T cell receptor signaling pathway	path:gga04514	Cell adhesion molecules (CAMs)
PTPRE	59.077	32.6984	85.4555	2.61345	1.38595	0.00688324	0.745171	Up	0.364309	0.210692	0.125244	0.829944	0.91427	0.513298		protein_coding	CGNC:7462,GeneID:423962		GO:0004725,GO:0005634,GO:0005737,GO:0005886,GO:0007185,GO:0016021,GO:0033003,GO:0035335,GO:0042803,GO:0046627	protein tyrosine phosphatase activity|nucleus|cytoplasm|plasma membrane|transmembrane receptor protein tyrosine phosphatase signaling pathway|integral component of membrane|regulation of mast cell activation|peptidyl-tyrosine dephosphorylation|protein homodimerization activity|negative regulation of insulin receptor signaling pathway
PXDN	132.474	76.7508	188.197	2.45205	1.29399	0.00367115	0.521599	Up	0.417722	0.484674	0.370817	1.51651	1.48238	0.711544		protein_coding	CGNC:12255,GeneID:421914		GO:0004601,GO:0005201,GO:0005615,GO:0005783,GO:0006979,GO:0020037,GO:0030198,GO:0031012,GO:0042744,GO:0055114,GO:0070062,GO:0098869	peroxidase activity|extracellular matrix structural constituent|extracellular space|endoplasmic reticulum|response to oxidative stress|heme binding|extracellular matrix organization|extracellular matrix|hydrogen peroxide catabolic process|oxidation-reduction process|extracellular exosome|cellular oxidant detoxification
PYROXD2	81.3263	117.768	44.8843	0.381124	-1.39167	0.0121499	0.941774	Down	0.690035	2.26203	0.998822	0.517896	0.642741	1.02311		protein_coding	CGNC:5291,GeneID:425345		GO:0016491,GO:0055114	oxidoreductase activity|oxidation-reduction process
RAC2	236.433	150.065	322.801	2.15107	1.10506	0.00903206	0.845438	Up	10.1951	9.14035	6.27847	22.3951	17.7855	22.4755	ras-related C3 botulinum toxin substrate 2 (rho family, small GTP binding protein Rac2)	protein_coding	CGNC:9462,GeneID:418044		GO:0003924,GO:0005525,GO:0005635,GO:0005829,GO:0005884,GO:0005925,GO:0006935,GO:0007015,GO:0007186,GO:0007264,GO:0008284,GO:0010592,GO:0010810,GO:0016020,GO:0019887,GO:0030027,GO:0030031,GO:0042129,GO:0043304,GO:0045859,GO:0060263,GO:0060753,GO:0070062,GO:0071593,GO:0090023,GO:1903955	GTPase activity|GTP binding|nuclear envelope|cytosol|actin filament|focal adhesion|chemotaxis|actin filament organization|G-protein coupled receptor signaling pathway|small GTPase mediated signal transduction|positive regulation of cell proliferation|positive regulation of lamellipodium assembly|regulation of cell-substrate adhesion|membrane|protein kinase regulator activity|lamellipodium|cell pr…	path:gga04010,path:gga04310,path:gga04370,path:gga04810,path:gga04510,path:gga04520	MAPK signaling pathway|Wnt signaling pathway|VEGF signaling pathway|Regulation of actin cytoskeleton|Focal adhesion|Adherens junction
RAPGEF4	693.089	938.227	447.951	0.477444	-1.0666	0.0250066	1	Down	5.27453	11.2439	5.24035	5.61478	3.05834	3.67875		protein_coding	CGNC:7114,GeneID:429022				path:gga04261	Adrenergic signaling in cardiomyocytes
RASSF2	141.368	77.7123	205.023	2.63824	1.39957	0.00150027	0.3056	Up	2.13977	1.16227	1.43142	5.90456	3.17659	5.43085	Ras association (RalGDS/AF-6) domain family member 2	protein_coding	CGNC:51021,GeneID:419521		GO:0001501,GO:0001503,GO:0004672,GO:0005634,GO:0005737,GO:0006468,GO:0031954,GO:0033137,GO:0038168,GO:0043065,GO:0043234,GO:0045667,GO:0045670,GO:0045860,GO:0046330,GO:0046849,GO:0048872,GO:0050821,GO:1901223	skeletal system development|ossification|protein kinase activity|nucleus|cytoplasm|protein phosphorylation|positive regulation of protein autophosphorylation|negative regulation of peptidyl-serine phosphorylation|epidermal growth factor receptor signaling pathway via I-kappaB kinase/NF-kappaB cascade|positive regulation of apoptotic process|protein complex|regulation of osteoblast differentiation…
RBM38	251.242	347.145	155.339	0.447478	-1.16011	0.00677301	0.745171	Down	3.94348	9.51644	7.98547	3.38897	3.05147	4.44865	RNA binding motif protein 38	protein_coding	CGNC:5765,GeneID:768866		GO:0000166,GO:0003730,GO:0005634,GO:0005829,GO:0006397,GO:0006977,GO:0006978,GO:0007050,GO:0008285,GO:0008380,GO:0010830,GO:0030154,GO:0043484,GO:0070935	nucleotide binding|mRNA 3'-UTR binding|nucleus|cytosol|mRNA processing|DNA damage response, signal transduction by p53 class mediator resulting in cell cycle arrest|DNA damage response, signal transduction by p53 class mediator resulting in transcription of p21 class mediator|cell cycle arrest|negative regulation of cell proliferation|RNA splicing|regulation of myotube differentiation|cell differ…
RFTN1	259.566	160.043	359.089	2.2437	1.16588	0.00683437	0.745171	Up	1.39665	2.27875	1.66563	3.31512	4.97915	5.7314	raftlin, lipid raft linker 1	protein_coding	CGNC:8540,GeneID:395109		GO:0005737,GO:0005886,GO:0032596,GO:0045121,GO:0050851	cytoplasm|plasma membrane|protein transport into membrane raft|membrane raft|antigen receptor-mediated signaling pathway
RGS18	46.9838	27.2413	66.7263	2.44945	1.29246	0.0204967	1	Up	0.929095	1.27955	0.706162	3.31336	1.85163	3.05441	regulator of G-protein signaling 18	protein_coding	CGNC:14450,GeneID:424361		GO:0005096,GO:0005737,GO:0005886,GO:0007186,GO:0008277,GO:0043547	GTPase activator activity|cytoplasm|plasma membrane|G-protein coupled receptor signaling pathway|regulation of G-protein coupled receptor protein signaling pathway|positive regulation of GTPase activity
RGS19	51.9028	32.7663	71.0393	2.16806	1.1164	0.0372413	1	Up	0.305924	0.298008	0.262448	0.720998	0.599154	0.701922	regulator of G-protein signaling 19	protein_coding	CGNC:14426,GeneID:374070	GAIP	GO:0005096,GO:0005881,GO:0005886,GO:0005938,GO:0006355,GO:0008013,GO:0008219,GO:0009950,GO:0014069,GO:0016023,GO:0019901,GO:0030154,GO:0030877,GO:0035412,GO:0043547,GO:0070016,GO:0071407,GO:0090090,GO:0090244	GTPase activator activity|cytoplasmic microtubule|plasma membrane|cell cortex|regulation of transcription, DNA-templated|beta-catenin binding|cell death|dorsal/ventral axis specification|postsynaptic density|cytoplasmic, membrane-bounded vesicle|protein kinase binding|cell differentiation|beta-catenin destruction complex|regulation of catenin import into nucleus|positive regulation of GTPase acti…
RGS5	1056.75	684.524	1428.98	2.08755	1.06181	0.00556029	0.689045	Up	13.699	9.07597	12.67	35.4063	26.9602	22.2555		protein_coding	CGNC:14447,GeneID:769998		GO:0005096,GO:0005737,GO:0005886,GO:0043547	GTPase activator activity|cytoplasm|plasma membrane|positive regulation of GTPase activity
RHOU	683.468	925.698	441.237	0.476654	-1.06899	0.00915482	0.845438	Down	14.8873	13.8583	12.8847	11.1116	6.9518	5.31269		protein_coding	CGNC:8408,GeneID:428589		GO:0000082,GO:0003924,GO:0005525,GO:0005622,GO:0008360,GO:0016601,GO:0030036,GO:1903955	G1/S transition of mitotic cell cycle|GTPase activity|GTP binding|intracellular|regulation of cell shape|Rac protein signal transduction|actin cytoskeleton organization|positive regulation of protein targeting to mitochondrion
RNF150	149.199	85.7314	212.666	2.48061	1.31069	0.00280708	0.462302	Up	0.580485	0.5147	0.312553	1.66771	1.41899	1.05845		protein_coding	CGNC:66073,GeneID:100858072		GO:0008270,GO:0016021	zinc ion binding|integral component of membrane
RP11-295K3.1	458	254.18	661.82	2.60375	1.38059	0.0332656	1	Up	2.44019	20.3676	6.44515	16.2887	30.3735	32.7473	Uncharacterized protein	protein_coding	CGNC:4989,GeneID:396090	CTSD			path:gga04142	Lysosome
RUNX3	36.794	22.6552	50.9329	2.24818	1.16876	0.035958	1	Up	0.450716	0.0886989	0.166926	0.721476	0.595129	0.438156		protein_coding	CGNC:66632,GeneID:769687		GO:0000981,GO:0001503,GO:0002062,GO:0003677,GO:0005524,GO:0005634,GO:0005737,GO:0006357,GO:0006468,GO:0030097,GO:0030182,GO:0045595,GO:0045893,GO:0071559	RNA polymerase II transcription factor activity, sequence-specific DNA binding|ossification|chondrocyte differentiation|DNA binding|ATP binding|nucleus|cytoplasm|regulation of transcription from RNA polymerase II promoter|protein phosphorylation|hemopoiesis|neuron differentiation|regulation of cell differentiation|positive regulation of transcription, DNA-templated|response to transforming growth…
RYR3	17.8377	27.4502	8.22509	0.299637	-1.73871	0.0343562	1	Down	0.0200312	0.0962499	0.0848921	0.0168162	0.0421109	0.00787316	ryanodine receptor 3	protein_coding	CGNC:49655,GeneID:396111		GO:0005219,GO:0005509,GO:0005623,GO:0016021,GO:0051209	ryanodine-sensitive calcium-release channel activity|calcium ion binding|cell|integral component of membrane|release of sequestered calcium ion into cytosol	path:gga04020	Calcium signaling pathway
S100A11	40.921	16.9214	64.9206	3.83659	1.93983	0.00101707	0.233696	Up	2.45442	4.84422	2.40323	17.6159	11.0777	10.3854	S100 calcium binding protein A11	protein_coding	CGNC:6970,GeneID:396075		GO:0001726,GO:0005509,GO:0005615,GO:0005634,GO:0005737,GO:0042127,GO:0042803,GO:0044548,GO:0048306,GO:0070062	ruffle|calcium ion binding|extracellular space|nucleus|cytoplasm|regulation of cell proliferation|protein homodimerization activity|S100 protein binding|calcium-dependent protein binding|extracellular exosome
S100A16	40.2059	21.1151	59.2968	2.80827	1.48968	0.0091747	0.845438	Up	2.15895	0.945399	0.648151	3.77184	3.75088	3.9165		protein_coding	CGNC:64027,GeneID:100859094		GO:0005509,GO:0005730,GO:0005829,GO:0005886,GO:0042803,GO:0044822,GO:0051592,GO:0070062	calcium ion binding|nucleolus|cytosol|plasma membrane|protein homodimerization activity|poly(A) RNA binding|response to calcium ion|extracellular exosome
SAMSN1	37.7399	20.0013	55.4785	2.77374	1.47183	0.0122885	0.941774	Up	0.322981	0.197916	0.37528	0.780614	0.905395	1.47724	SAM domain, SH3 domain and nuclear localization signals 1	protein_coding	CGNC:11694,GeneID:418470		GO:0001784,GO:0002820,GO:0005634,GO:0005829,GO:0044822,GO:0050732,GO:0050869	phosphotyrosine binding|negative regulation of adaptive immune response|nucleus|cytosol|poly(A) RNA binding|negative regulation of peptidyl-tyrosine phosphorylation|negative regulation of B cell activation
SCN4A	687.921	976.374	399.467	0.409133	-1.28936	0.00155306	0.312246	Down	6.9872	5.17662	7.81357	2.43934	4.6541	2.30767		protein_coding	CGNC:56668,GeneID:771297
SCN9A	8.71509	2.14887	15.2813	7.11134	2.83012	0.0112825	0.919285	Up	0.00902676	0.0045014	0.0129383	0.0739311	0.041844	0.103665	sodium channel, voltage-gated, type IX, alpha subunit	protein_coding	CGNC:49567,GeneID:395946	SCN1A	GO:0001518,GO:0005248,GO:0005886,GO:0019228,GO:0034765,GO:0035725,GO:0060078,GO:0086010	voltage-gated sodium channel complex|voltage-gated sodium channel activity|plasma membrane|neuronal action potential|regulation of ion transmembrane transport|sodium ion transmembrane transport|regulation of postsynaptic membrane potential|membrane depolarization during action potential
SCUBE2	54.0963	27.0706	81.1219	2.99668	1.58337	0.00332465	0.49018	Up	0.105192	0.172579	0.129693	0.62408	0.374331	0.402797		protein_coding	CGNC:4399,GeneID:423049		GO:0005509	calcium ion binding
SCUBE3	13.7102	4.32712	23.0932	5.33685	2.41599	0.0372038	1	Up	0.079657	0.0330591	0.0206714	0.204438	0.121697	0.403217		protein_coding	CGNC:1927,GeneID:419896		GO:0005509,GO:0009986,GO:0051260,GO:0051291	calcium ion binding|cell surface|protein homooligomerization|protein heterooligomerization
SDC1	402.434	260.107	544.761	2.09437	1.06652	0.00972147	0.859989	Up	3.72226	4.40445	2.81052	7.791	8.85694	9.55395		protein_coding	CGNC:12340,GeneID:421960		GO:0001948,GO:0005737,GO:0005925,GO:0008022,GO:0009897,GO:0009986,GO:0016021,GO:0016477,GO:0042060,GO:0048627,GO:0055002,GO:0060070,GO:0070062,GO:1903543,GO:1903553	glycoprotein binding|cytoplasm|focal adhesion|protein C-terminus binding|external side of plasma membrane|cell surface|integral component of membrane|cell migration|wound healing|myoblast development|striated muscle cell development|canonical Wnt signaling pathway|extracellular exosome|positive regulation of exosomal secretion|positive regulation of extracellular exosome assembly	path:gga04512,path:gga04514	ECM-receptor interaction|Cell adhesion molecules (CAMs)
SELPLG	32.889	16.4755	49.3026	2.99248	1.58134	0.00897093	0.845438	Up	1.35199	0.712865	0.273668	2.1335	3.76219	1.87961		protein_coding	CGNC:57368,GeneID:772212				path:gga04514	Cell adhesion molecules (CAMs)
SEMA3C	23.6531	12.4092	34.8969	2.81218	1.49169	0.0281557	1	Up	0.0898849	0.0693946	0.0727764	0.248724	0.293302	0.278095	sema domain, immunoglobulin domain (Ig), short basic domain, secreted, (semaphorin) 3C	protein_coding	CGNC:49039,GeneID:374090		GO:0001755,GO:0005615,GO:0030215,GO:0030335,GO:0038191,GO:0045499,GO:0048843,GO:0050919,GO:0071526	neural crest cell migration|extracellular space|semaphorin receptor binding|positive regulation of cell migration|neuropilin binding|chemorepellent activity|negative regulation of axon extension involved in axon guidance|negative chemotaxis|semaphorin-plexin signaling pathway
2017-09-02	198.416	105.491	291.341	2.76177	1.46559	0.000788063	0.2	Up	1.18832	1.49883	0.674815	3.53348	3.60615	3.56249
SERPINA5	4790.48	6466.59	3114.38	0.481611	-1.05406	0.00570855	0.695859	Down	93.4584	158.029	95.6997	49.8528	91.422	50.8719		protein_coding	CGNC:51965,GeneID:423435		GO:0004867,GO:0005615,GO:0010951	serine-type endopeptidase inhibitor activity|extracellular space|negative regulation of endopeptidase activity
SGOL2	111.809	156.426	67.1918	0.429543	-1.21912	0.00730775	0.77811	Down	1.52964	1.84958	0.932418	0.560846	0.440145	0.85327		protein_coding	CGNC:6185,GeneID:424070
SIGLEC1	24.6666	5.47941	43.8537	8.00338	3.00061	0.00185637	0.342125	Up	0.291951	0.729062	0.439015	1.75022	4.67535	5.06144		protein_coding	CGNC:58419,GeneID:776920		GO:0016021	integral component of membrane	path:gga04514	Cell adhesion molecules (CAMs)
SLA	48.4771	28.7513	68.203	2.37217	1.24621	0.0228092	1	Up	0.521861	0.381692	0.299998	0.98741	0.86697	1.58426	Src-like-adaptor	protein_coding	CGNC:12139,GeneID:378908	src-like-adapter
SLBP	11.8331	3.72517	19.9411	5.35307	2.42037	0.0226207	1	Up	0.175373	0	0.07508	0.356372	0.366124	0.977646	stem-loop binding protein	protein_coding	CGNC:11719,GeneID:422902		GO:0003729,GO:0005737,GO:0006398,GO:0033260,GO:0051028,GO:0071204,GO:0071207	mRNA binding|cytoplasm|mRNA 3'-end processing by stem-loop binding and cleavage|nuclear DNA replication|mRNA transport|histone pre-mRNA 3'end processing complex|histone pre-mRNA stem-loop binding
SLC12A8	33.5914	49.3224	17.8603	0.362112	-1.46549	0.0168525	1	Down	0.340751	0.2869	0.181044	0.128753	0.0671513	0.0878665		protein_coding	CGNC:52161,GeneID:424258		GO:0016021,GO:0055085	integral component of membrane|transmembrane transport
SLC24A4	60.9311	31.1738	90.6885	2.90912	1.54058	0.0058031	0.698258	Up	0.143314	0.23023	0.120809	0.708581	0.664825	0.286547		protein_coding	CGNC:8205,GeneID:772279		GO:0005262,GO:0005509,GO:0005887,GO:0006874,GO:0007608,GO:0008273,GO:0030955,GO:0031402,GO:0035725,GO:0070588	calcium channel activity|calcium ion binding|integral component of plasma membrane|cellular calcium ion homeostasis|sensory perception of smell|calcium, potassium:sodium antiporter activity|potassium ion binding|sodium ion binding|sodium ion transmembrane transport|calcium ion transmembrane transport
SLC2A6	88.724	36.7202	140.728	3.83243	1.93826	0.0382422	1	Up	2.07291	1.37566	0.48843	3.93696	2.94368	8.53655		protein_coding	CGNC:2156,GeneID:425954		GO:0005351,GO:0005355,GO:0005887,GO:0015992,GO:0035428,GO:0046323,GO:1904659	sugar:proton symporter activity|glucose transmembrane transporter activity|integral component of plasma membrane|proton transport|hexose transmembrane transport|glucose import|glucose transmembrane transport
SLCO4C1	15.0182	24.1045	5.93186	0.246089	-2.02275	0.0184009	1	Down	0.158205	0.116592	0.0907875	0.0849883	0.0495024	0		protein_coding	CGNC:55010,GeneID:769132		GO:0005887,GO:0015347,GO:0043252	integral component of plasma membrane|sodium-independent organic anion transmembrane transporter activity|sodium-independent organic anion transport
SLIT2	46.8217	30.5523	63.0912	2.06503	1.04616	0.049485	1	Up	0.21744	0.0957306	0.231437	0.460463	0.35759	0.465818	slit homolog 2 (Drosophila)	protein_coding	CGNC:48982,GeneID:373967	Slit	GO:0001657,GO:0001933,GO:0002042,GO:0005095,GO:0005509,GO:0005578,GO:0005615,GO:0005737,GO:0008045,GO:0008201,GO:0009986,GO:0010593,GO:0010596,GO:0021836,GO:0021952,GO:0021972,GO:0030308,GO:0030837,GO:0031290,GO:0032870,GO:0034260,GO:0035385,GO:0042803,GO:0043065,GO:0043116,GO:0043237,GO:0043394,GO:0048495,GO:0048754,GO:0048846,GO:0050770,GO:0050929,GO:0051058,GO:0051414,GO:0061364,GO:0070062,GO:…	ureteric bud development|negative regulation of protein phosphorylation|cell migration involved in sprouting angiogenesis|GTPase inhibitor activity|calcium ion binding|proteinaceous extracellular matrix|extracellular space|cytoplasm|motor neuron axon guidance|heparin binding|cell surface|negative regulation of lamellipodium assembly|negative regulation of endothelial cell migration|chemorepulsion…
SPEF2	69.857	93.6828	46.0313	0.491353	-1.02517	0.048557	1	Down	0.426058	0.30701	0.412995	0.432389	0.0997104	0.154371		protein_coding	CGNC:53087,GeneID:427435
SPERT	37.0188	20.6021	53.4354	2.59369	1.375	0.0206587	1	Up	0.626527	0.740741	0.509581	2.41258	0.495046	1.8663	spermatid associated	protein_coding	CGNC:50865,GeneID:418848		GO:0003674,GO:0005575,GO:0008150,GO:0016023	molecular_function|cellular_component|biological_process|cytoplasmic, membrane-bounded vesicle
SPI1	360.808	146.881	574.735	3.91293	1.96825	0.00236803	0.416585	Up	3.09316	3.6085	1.8689	10.4056	9.18517	19.2258	Spi-1 proto-oncogene	protein_coding	CGNC:6161,GeneID:395879		GO:0000122,GO:0000790,GO:0000978,GO:0000979,GO:0000980,GO:0000981,GO:0001077,GO:0001078,GO:0001085,GO:0001205,GO:0002320,GO:0005634,GO:0006357,GO:0006366,GO:0030098,GO:0030154,GO:0030218,GO:0030225,GO:0030851,GO:0035019,GO:0043011,GO:0043966,GO:0044027,GO:0045347,GO:0045646,GO:0045814,GO:0051525,GO:0060033,GO:0090241,GO:1902262,GO:1902895	negative regulation of transcription from RNA polymerase II promoter|nuclear chromatin|RNA polymerase II core promoter proximal region sequence-specific DNA binding|RNA polymerase II core promoter sequence-specific DNA binding|RNA polymerase II distal enhancer sequence-specific DNA binding|RNA polymerase II transcription factor activity, sequence-specific DNA binding|transcriptional activator act…
SPIRE2	448.051	268.649	627.454	2.33559	1.22379	0.00986465	0.863249	Up	3.90047	8.12482	9.61963	12.3018	22.5634	20.7472		protein_coding	CGNC:320,GeneID:415855		GO:0003779,GO:0005938,GO:0016192,GO:0030659,GO:0032154,GO:0036089,GO:0040038,GO:0045010,GO:0046907,GO:0051295,GO:0070649	actin binding|cell cortex|vesicle-mediated transport|cytoplasmic vesicle membrane|cleavage furrow|cleavage furrow formation|polar body extrusion after meiotic divisions|actin nucleation|intracellular transport|establishment of meiotic spindle localization|formin-nucleated actin cable assembly	path:gga04320	Dorso-ventral axis formation
ST6GALNAC1	41.4463	58.4166	24.476	0.418991	-1.25501	0.0348514	1	Down	1.39013	0.726992	0.633577	0.633939	0.605128	0.149362	ST6 (alpha-N-acetyl-neuraminyl-2,3-beta-galactosyl-1,3)-N-acetylgalactosaminide alpha-2,6-sialyltransferase 1	protein_coding	CGNC:1315,GeneID:396168		GO:0000139,GO:0001574,GO:0001665,GO:0009311,GO:0009312,GO:0016021,GO:0018279,GO:0097503	Golgi membrane|ganglioside biosynthetic process|alpha-N-acetylgalactosaminide alpha-2,6-sialyltransferase activity|oligosaccharide metabolic process|oligosaccharide biosynthetic process|integral component of membrane|protein N-linked glycosylation via asparagine|sialylation	path:gga00512	Mucin type O-glycan biosynthesis
SYNE3	274.185	397.527	150.843	0.379453	-1.39801	0.0287884	1	Down	0.940615	1.86047	0.535298	0.353658	0.469436	0.614713		protein_coding	CGNC:8410,GeneID:423439
TAS1R3	5.83189	11.041	0.622821	0.0564101	-4.1479	0.00642497	0.73136	Down	0.0939017	0.0336174	0.0251837	0.00641216	0	0.00690451		protein_coding	CGNC:1141,GeneID:428182		GO:0001582,GO:0004930,GO:0005886,GO:0007186,GO:0016021,GO:0033041,GO:0050917,GO:1903767	detection of chemical stimulus involved in sensory perception of sweet taste|G-protein coupled receptor activity|plasma membrane|G-protein coupled receptor signaling pathway|integral component of membrane|sweet taste receptor activity|sensory perception of umami taste|sweet taste receptor complex
TCF15	5.50313	9.74733	1.25892	0.129156	-2.95282	0.0376661	1	Down	1.55236	0.237707	0.641048	0.11335	0.118353	0.192339	transcription factor 15 (basic helix-loop-helix)	protein_coding	CGNC:20222,GeneID:395788		GO:0003677,GO:0005634,GO:0006351,GO:0006355,GO:0007275,GO:0046983	DNA binding|nucleus|transcription, DNA-templated|regulation of transcription, DNA-templated|multicellular organism development|protein dimerization activity
TEX33	14.0662	21.636	6.49633	0.300255	-1.73574	0.0411309	1	Down	0.421762	0.204113	0.246829	0.100688	0.129882	0.129854		protein_coding	CGNC:9489,GeneID:418050
TGFBI	283.128	183.8	382.455	2.08081	1.05715	0.0110743	0.919015	Up	2.69316	4.04154	1.88976	7.93918	8.4616	3.83347	transforming growth factor, beta-induced, 68kDa	protein_coding	CGNC:4750,GeneID:395897	RGD-CAP	GO:0001525,GO:0005178,GO:0005518,GO:0005578,GO:0005615,GO:0005802,GO:0007155,GO:0008283,GO:0030198,GO:0050839,GO:0050840,GO:0070062	angiogenesis|integrin binding|collagen binding|proteinaceous extracellular matrix|extracellular space|trans-Golgi network|cell adhesion|cell proliferation|extracellular matrix organization|cell adhesion molecule binding|extracellular matrix binding|extracellular exosome
THBD	168.858	72.5458	265.17	3.65521	1.86995	0.0496182	1	Up	2.42476	1.91454	2.85405	8.91669	4.31244	14.9171		protein_coding	GeneID:101752029		GO:0004888,GO:0005509,GO:0005887,GO:0007165,GO:0009986,GO:0030195	transmembrane signaling receptor activity|calcium ion binding|integral component of plasma membrane|signal transduction|cell surface|negative regulation of blood coagulation	path:gga04933	AGE-RAGE signaling pathway in diabetic complications
THEMIS2	156.997	72.6093	241.384	3.32442	1.7331	8.34371e-05	0.0478403	Up	2.94316	1.55147	1.01192	8.74459	6.62092	6.20474		protein_coding	CGNC:465,GeneID:419565
TIMD4	687.938	262.225	1113.65	4.24693	2.08642	4.86225e-07	0.000836361	Up	6.56234	8.96836	3.23227	28.3065	25.1878	29.6799	T-cell immunoglobulin and mucin domain containing 4	protein_coding	CGNC:2838,GeneID:416250		GO:0001786,GO:0016021	phosphatidylserine binding|integral component of membrane
TLR2A	77.5373	38.8997	116.175	2.98653	1.57847	0.00144104	0.305598	Up	0.69455	0.579844	0.449687	1.79059	1.96851	2.01235	toll-like receptor 2 family member A	protein_coding	CGNC:49059,GeneID:374141	chTLR2,TLR2,TLR2-1			path:gga04145,path:gga04620,path:gga05168	Phagosome|Toll-like receptor signaling pathway|Herpes simplex infection
TLR4	56.4863	27.3905	85.5822	3.12452	1.64363	0.00175619	0.331846	Up	0.532209	0.218535	0.18951	0.894587	1.13829	1.31066	toll-like receptor 4	protein_coding	CGNC:5282,GeneID:417241		GO:0000187,GO:0001530,GO:0001875,GO:0002224,GO:0002322,GO:0002537,GO:0002730,GO:0002755,GO:0004872,GO:0004888,GO:0005887,GO:0006954,GO:0007252,GO:0009897,GO:0010572,GO:0014002,GO:0030890,GO:0031663,GO:0032497,GO:0032609,GO:0032689,GO:0032700,GO:0032707,GO:0032715,GO:0032720,GO:0032722,GO:0032727,GO:0032729,GO:0032732,GO:0032733,GO:0032755,GO:0034142,GO:0042116,GO:0042346,GO:0042535,GO:0045084,GO:…	activation of MAPK activity|lipopolysaccharide binding|lipopolysaccharide receptor activity|toll-like receptor signaling pathway|B cell proliferation involved in immune response|nitric oxide production involved in inflammatory response|regulation of dendritic cell cytokine production|MyD88-dependent toll-like receptor signaling pathway|receptor activity|transmembrane signaling receptor activity|i…	path:gga04145,path:gga04620,path:gga05132,path:gga05164	Phagosome|Toll-like receptor signaling pathway|Salmonella infection|Influenza A
TMED11	25.7835	14.653	36.9139	2.5192	1.33297	0.0446021	1	Up	0.405251	0.43253	0.0197258	0.890704	0.789542	0.817278	transmembrane emp24 protein transport domain containing 11	protein_coding	CGNC:51852,GeneID:422906
TMEM229B	1238.52	1774.75	702.294	0.395713	-1.33747	0.0172755	1	Down	5.69532	5.0003	9.35071	4.40271	2.46812	2.45912	transmembrane protein 229B	protein_coding	CGNC:7221,GeneID:423269	C14orf83	GO:0016021	integral component of membrane
TMEM30C	457.421	636.692	278.151	0.436869	-1.19473	0.0116977	0.933467	Down	2.57715	1.68227	2.77928	1.38497	1.72859	0.562108		protein_coding	CGNC:50751,GeneID:418380		GO:0016021	integral component of membrane
TMEM47	43.9216	21.6738	66.1694	3.05297	1.61021	0.0049255	0.657342	Up	0.145831	0.225515	0.310982	0.565492	1.04204	0.881715		protein_coding	CGNC:12167,GeneID:418585		GO:0005886,GO:0005911,GO:0016021,GO:0030054,GO:0098609	plasma membrane|cell-cell junction|integral component of membrane|cell junction|cell-cell adhesion
TMEM68	65.5377	36.1768	94.8986	2.62319	1.39132	0.00787753	0.786788	Up	0.275647	0.711732	0.332589	1.53573	1.2282	1.18059	transmembrane protein 68	protein_coding	CGNC:51416,GeneID:421124		GO:0008152,GO:0016021,GO:0016746	metabolic process|integral component of membrane|transferase activity, transferring acyl groups
TNFAIP2	203.046	127.216	278.876	2.19214	1.13234	0.00780798	0.784905	Up	1.77156	1.65514	0.884002	4.05529	3.17005	3.24424		protein_coding	CGNC:8698,GeneID:423477		GO:0000145,GO:0000149,GO:0006887,GO:0051601	exocyst|SNARE binding|exocytosis|exocyst localization
TNFAIP8L1	61.9262	35.3614	88.491	2.50247	1.32335	0.0089936	0.845438	Up	1.00471	0.61081	0.667512	2.17901	2.3389	1.74443	tumor necrosis factor, alpha-induced protein 8-like 1	protein_coding	CGNC:51196,GeneID:420162	TIPE1	GO:0005737,GO:0032007	cytoplasm|negative regulation of TOR signaling
TNFRSF1B	192.844	112.715	272.974	2.42181	1.27609	0.0446462	1	Up	0.851209	0.875567	0.862947	1.95232	1.62038	3.97183	tumor necrosis factor receptor superfamily, member 1B	protein_coding	CGNC:3252,GeneID:395083	TNFR-II	GO:0005031,GO:0005622,GO:0005887,GO:0006954,GO:0006955,GO:0007275,GO:0008630,GO:0031625,GO:0032496,GO:0033209,GO:0042127,GO:0042981,GO:0043410,GO:0045121,GO:0050728,GO:0050779,GO:0051044,GO:0071222,GO:0097190,GO:0097191	tumor necrosis factor-activated receptor activity|intracellular|integral component of plasma membrane|inflammatory response|immune response|multicellular organism development|intrinsic apoptotic signaling pathway in response to DNA damage|ubiquitin protein ligase binding|response to lipopolysaccharide|tumor necrosis factor-mediated signaling pathway|regulation of cell proliferation|regulation of …	path:gga04060,path:gga04920	Cytokine-cytokine receptor interaction|Adipocytokine signaling pathway
TNFRSF21	253.938	159.314	348.561	2.18788	1.12953	0.00754801	0.779005	Up	3.58891	3.71954	2.39648	7.22682	7.84829	8.0438	tumor necrosis factor receptor superfamily, member 21	protein_coding	CGNC:12534,GeneID:422062	DR6	GO:0001783,GO:0002250,GO:0005031,GO:0005887,GO:0006954,GO:0006955,GO:0006959,GO:0030424,GO:0030889,GO:0031642,GO:0032496,GO:0033209,GO:0042127,GO:0042130,GO:0042552,GO:0042981,GO:0048713,GO:0050852,GO:0051402,GO:0097190,GO:0097252,GO:2000663,GO:2000666,GO:2001180	B cell apoptotic process|adaptive immune response|tumor necrosis factor-activated receptor activity|integral component of plasma membrane|inflammatory response|immune response|humoral immune response|axon|negative regulation of B cell proliferation|negative regulation of myelination|response to lipopolysaccharide|tumor necrosis factor-mediated signaling pathway|regulation of cell proliferation|ne…	path:gga04060	Cytokine-cytokine receptor interaction
TNFSF11	13.6924	6.47599	20.9089	3.22868	1.69094	0.0431081	1	Up	0.120371	0.0538241	0.0636776	0.323593	0.22225	0.299654	tumor necrosis factor (ligand) superfamily, member 11	protein_coding	CGNC:66545,GeneID:428067	RANKL	GO:0001503,GO:0002158,GO:0002548,GO:0005125,GO:0005164,GO:0005622,GO:0006955,GO:0007257,GO:0009887,GO:0016020,GO:0030316,GO:0034112,GO:0038001,GO:0043123,GO:0045453,GO:0045780,GO:0045944,GO:0050870,GO:0051092,GO:0051260,GO:0051466,GO:0051897,GO:0055074,GO:0070371,GO:0071812,GO:0071848,GO:2001206	ossification|osteoclast proliferation|monocyte chemotaxis|cytokine activity|tumor necrosis factor receptor binding|intracellular|immune response|activation of JUN kinase activity|organ morphogenesis|membrane|osteoclast differentiation|positive regulation of homotypic cell-cell adhesion|paracrine signaling|positive regulation of I-kappaB kinase/NF-kappaB signaling|bone resorption|positive regulati…	path:gga04060	Cytokine-cytokine receptor interaction
TOR4A	158.038	81.2863	234.789	2.88842	1.53028	0.000564821	0.164981	Up	1.56426	1.17328	0.95113	4.4437	3.10018	4.32767		protein_coding	CGNC:6546,GeneID:417257		GO:0005524,GO:0043066	ATP binding|negative regulation of apoptotic process
TTC12	67.5611	91.9182	43.2039	0.470025	-1.08919	0.0371469	1	Down	2.27018	1.22015	0.913863	1.19353	0.489321	0.543603		protein_coding	CGNC:5924,GeneID:770784		GO:0005813	centrosome
TTLL9	265.88	369.743	162.017	0.438188	-1.19038	0.0260032	1	Down	4.60472	3.15529	6.10742	4.76589	1.68382	1.46692		protein_coding	CGNC:4868,GeneID:771843
UCHL1	83.0545	42.2559	123.853	2.93103	1.55141	0.00933091	0.848476	Up	0.462234	4.99657	0.713356	7.95172	7.84081	3.59912	ubiquitin carboxyl-terminal esterase L1 (ubiquitin thiolesterase)	protein_coding	CGNC:10625,GeneID:770302	UCH-L1
VAMP2	15.304	23.212	7.39598	0.318628	-1.65005	0.0427302	1	Down	0.0932338	0.0942607	0.0737942	0.0546304	0	0.040571		protein_coding	CGNC:4105,GeneID:424827		GO:0000149,GO:0000322,GO:0005484,GO:0005516,GO:0005543,GO:0005802,GO:0005886,GO:0006887,GO:0006906,GO:0016021,GO:0016079,GO:0017157,GO:0019905,GO:0030672,GO:0031201,GO:0032869,GO:0042589,GO:0043001,GO:0048471,GO:0060291,GO:0070044,GO:0090316	SNARE binding|storage vacuole|SNAP receptor activity|calmodulin binding|phospholipid binding|trans-Golgi network|plasma membrane|exocytosis|vesicle fusion|integral component of membrane|synaptic vesicle exocytosis|regulation of exocytosis|syntaxin binding|synaptic vesicle membrane|SNARE complex|cellular response to insulin stimulus|zymogen granule membrane|Golgi to plasma membrane protein transpo…	path:gga04130	SNARE interactions in vesicular transport
VCAM1	283.634	117.924	449.343	3.81044	1.92996	8.58184e-06	0.00965292	Up	0.442627	0.892544	0.619313	2.7328	2.25224	3.78192		protein_coding	CGNC:3912,GeneID:424467		GO:0002102,GO:0004714,GO:0005178,GO:0005615,GO:0005769,GO:0005783,GO:0005794,GO:0005902,GO:0007157,GO:0007160,GO:0007169,GO:0008131,GO:0009308,GO:0009897,GO:0016021,GO:0018108,GO:0022614,GO:0030175,GO:0035584,GO:0042102,GO:0045177,GO:0050901,GO:0055114,GO:0070062,GO:0071065	podosome|transmembrane receptor protein tyrosine kinase activity|integrin binding|extracellular space|early endosome|endoplasmic reticulum|Golgi apparatus|microvillus|heterophilic cell-cell adhesion via plasma membrane cell adhesion molecules|cell-matrix adhesion|transmembrane receptor protein tyrosine kinase signaling pathway|primary amine oxidase activity|amine metabolic process|external side o…	path:gga04514,path:gga04933	Cell adhesion molecules (CAMs)|AGE-RAGE signaling pathway in diabetic complications
VSIG4	456.707	169.985	743.428	4.3735	2.12879	0.000111455	0.0594978	Up	3.00928	2.03368	1.42669	8.58292	7.81022	14.1032		protein_coding	CGNC:3465,GeneID:422170
WDR73	106.256	162.469	50.0426	0.308013	-1.69894	0.000442014	0.134173	Down	7.39215	8.91162	6.96986	4.31501	2.76723	0.663564		protein_coding	CGNC:8676,GeneID:425698
XCL1	76.7098	48.5991	104.821	2.15684	1.10892	0.0258029	1	Up	1.8939	3.37375	0.783654	4.88744	3.67732	5.45238	lymphotactin	protein_coding	CGNC:49547,GeneID:395914	SCYC1	GO:0005615,GO:0005622,GO:0006955,GO:0008009,GO:0010820,GO:0035782,GO:0051209,GO:0071353,GO:0071560,GO:0090023,GO:2000412,GO:2000503,GO:2000538,GO:2000553,GO:2000556,GO:2000558,GO:2000563	extracellular space|intracellular|immune response|chemokine activity|positive regulation of T cell chemotaxis|mature natural killer cell chemotaxis|release of sequestered calcium ion into cytosol|cellular response to interleukin-4|cellular response to transforming growth factor beta stimulus|positive regulation of neutrophil chemotaxis|positive regulation of thymocyte migration|positive regulatio…	path:gga04060	Cytokine-cytokine receptor interaction
XCR1	29.0474	14.6836	43.4112	2.95645	1.56387	0.0128432	0.96988	Up	0.866659	0.654432	0.179606	2.07203	1.92695	2.1409	chemokine (C motif) receptor 1	protein_coding	CGNC:8918,GeneID:428452	CCXCR1-L			path:gga04060	Cytokine-cytokine receptor interaction
XKR4	19.9644	7.76925	32.1595	4.13933	2.0494	0.00751261	0.779005	Up	0.00896978	0.06129	0.0301668	0.191665	0.102551	0.193339		protein_coding	CGNC:64906,GeneID:100858171
ZFYVE16	629.009	842.768	415.251	0.492723	-1.02115	0.033901	1	Down	5.10271	2.5334	3.85987	2.86927	1.83111	2.19676		protein_coding	CGNC:53047,GeneID:427315		GO:0005545,GO:0005547,GO:0005769,GO:0006622,GO:0008565,GO:0016197,GO:0046872	1-phosphatidylinositol binding|phosphatidylinositol-3,4,5-trisphosphate binding|early endosome|protein targeting to lysosome|protein transporter activity|endosomal transport|metal ion binding	path:gga04350,path:gga04144	TGF-beta signaling pathway|Endocytosis
