# Supplementary material for: Analysis of hepatic transcriptome demonstrates altered lipid metabolism following Lactobacillus johnsonii BS15 prevention in chickens with subclinical necrotic enteritis
Source: Lipids Health Dis. 2018 Apr 20;17:93. doi: 10.1186/s12944-018-0741-5 (PMC5910604; doi:10.1186/s12944-018-0741-5)
Supplement: Supplementary file 2 — Table S2. Details for genes and pathways relevant to lipid metabolism mediating the preventive effects of BS15 treatment bases on SNE chickens. (XLSX 13 kb) [file 12944_2018_741_MOESM2_ESM.xlsx]

## Sheet: Sheet1
id	term	category	ListHits	ListTotal	PopHits	PopTotal	pval	padj	Enrichment_score	Gene
GO:0071727	cellular response to triacyl bacterial lipopeptide	biological_process	1	243	1	13806	0	0	56.8148	CD14
GO:0008653	lipopolysaccharide metabolic process	biological_process	1	243	1	13806	0	0	56.8148	AOAH
GO:2001246	negative regulation of phosphatidylcholine biosynthetic process	biological_process	1	243	1	13806	0	0	56.8148	LPCAT1
GO:0090218	positive regulation of lipid kinase activity	biological_process	1	243	1	13806	0	0	56.8148	EEF1A2
GO:0006954	inflammatory response	biological_process	13	243	126	13806	4.51432e-08	5.03703e-07	5.86185	PTAFR; TNFRSF1B; TNFRSF21; IL2RA; CCLI10; LY86; CD180; BMP6; CCR2; LIPA; TLR4; IL18; LYN
GO:0031663	lipopolysaccharide-mediated signaling pathway	biological_process	5	243	17	13806	2.94112e-07	3.25314e-06	16.7102	PTAFR; CD14; TLR4; IL1B; LYN
GO:0050853	B cell receptor signaling pathway	biological_process	6	243	34	13806	1.72159e-06	1.85582e-05	10.0261	NFAM1; CD38; NFATC2; BLK; PRKCB; LYN
GO:0010829	negative regulation of glucose transport	biological_process	2	243	3	13806	5.38678e-06	5.57072e-05	37.8765	PRKCB; IL1B
GO:0071223	cellular response to lipoteichoic acid	biological_process	2	243	4	13806	2.12661e-05	0.000204928	28.4074	CD14; TLR4
GO:0006955	immune response	biological_process	10	243	146	13806	5.42577e-05	0.00049297	3.89143	XCL1; TNFRSF1B; TNFRSF21; CTSS; IL2RA; TNFSF11; BMP6; CCR2; IL18; IL1B
GO:0031666	positive regulation of lipopolysaccharide-mediated signaling pathway	biological_process	2	243	6	13806	0.000103579	0.000902414	18.9383	CD180; BMP6
GO:0071726	cellular response to diacyl bacterial lipopeptide	biological_process	1	243	2	13806	0.000308544	0.0014429	28.4074	CD14
GO:0006084	acetyl-CoA metabolic process	biological_process	1	243	2	13806	0.000308544	0.0014429	28.4074	ACOT12
GO:1900407	regulation of cellular response to oxidative stress	biological_process	1	243	2	13806	0.000308544	0.0014429	28.4074	FUT8
GO:0010872	regulation of cholesterol esterification	biological_process	1	243	2	13806	0.000308544	0.0014429	28.4074	ABCG1
GO:0032367	intracellular cholesterol transport	biological_process	1	243	2	13806	0.000308544	0.0014429	28.4074	ABCG1
GO:0034374	low-density lipoprotein particle remodeling	biological_process	1	243	2	13806	0.000308544	0.0014429	28.4074	ABCG1
GO:0055099	response to high density lipoprotein particle	biological_process	1	243	2	13806	0.000308544	0.0014429	28.4074	ABCG1
GO:0036151	phosphatidylcholine acyl-chain remodeling	biological_process	1	243	2	13806	0.000308544	0.0014429	28.4074	LPCAT1
GO:0071222	cellular response to lipopolysaccharide	biological_process	4	243	40	13806	0.000645089	0.00292012	5.68148	TNFRSF1B; CD80; CD180; IL18
GO:0010888	negative regulation of lipid storage	biological_process	1	243	3	13806	0.000914859	0.00340263	18.9383	ABCG1
GO:0033993	response to lipid	biological_process	1	243	3	13806	0.000914859	0.00340263	18.9383	ABCG1
GO:0045542	positive regulation of cholesterol biosynthetic process	biological_process	1	243	3	13806	0.000914859	0.00340263	18.9383	ABCG1
GO:0030730	sequestering of triglyceride	biological_process	1	243	3	13806	0.000914859	0.00340263	18.9383	IL1B
GO:0050996	positive regulation of lipid catabolic process	biological_process	1	243	3	13806	0.000914859	0.00340263	18.9383	IL1B
GO:0043569	negative regulation of insulin-like growth factor receptor signaling pathway	biological_process	1	243	4	13806	0.00180845	0.00536212	14.2037	BMP5
GO:0015909	long-chain fatty acid transport	biological_process	1	243	4	13806	0.00180845	0.00536212	14.2037	PLIN2
GO:0032497	detection of lipopolysaccharide	biological_process	1	243	4	13806	0.00180845	0.00536212	14.2037	TLR4
GO:0070164	negative regulation of adiponectin secretion	biological_process	1	243	4	13806	0.00180845	0.00536212	14.2037	IL1B
GO:0050995	negative regulation of lipid catabolic process	biological_process	1	243	5	13806	0.0029791	0.00786187	11.363	IL1B
GO:0070588	calcium ion transmembrane transport	biological_process	5	243	87	13806	0.0043058	0.010178	3.26522	CACNA1D; SLC24A4; ANXA6; ATP2A3; ATP2B2
GO:0008202	steroid metabolic process	biological_process	1	243	6	13806	0.00441687	0.010178	9.46914	CYP17A1
GO:0055091	phospholipid homeostasis	biological_process	1	243	6	13806	0.00441687	0.010178	9.46914	ABCG1
GO:0046627	negative regulation of insulin receptor signaling pathway	biological_process	2	243	20	13806	0.00492011	0.0112359	5.68148	PTPRE; IL1B
GO:0043551	regulation of phosphatidylinositol 3-kinase activity	biological_process	1	243	7	13806	0.00611205	0.0129576	8.1164	PIK3R5
GO:0050482	arachidonic acid secretion	biological_process	1	243	7	13806	0.00611205	0.0129576	8.1164	PLA2G4A
GO:0071300	cellular response to retinoic acid	biological_process	2	243	22	13806	0.00647679	0.0136399	5.16498	BRINP1; LYN
GO:0010875	positive regulation of cholesterol efflux	biological_process	1	243	8	13806	0.00805523	0.0157635	7.10185	ABCG1
GO:0033700	phospholipid efflux	biological_process	1	243	8	13806	0.00805523	0.0157635	7.10185	ABCG1
GO:0034375	high-density lipoprotein particle remodeling	biological_process	1	243	8	13806	0.00805523	0.0157635	7.10185	ABCG1
GO:0043691	reverse cholesterol transport	biological_process	1	243	8	13806	0.00805523	0.0157635	7.10185	ABCG1
GO:0048545	response to steroid hormone	biological_process	1	243	8	13806	0.00805523	0.0157635	7.10185	PAQR8
GO:0032024	positive regulation of insulin secretion	biological_process	1	243	10	13806	0.0126491	0.0219504	5.68148	BLK
GO:0008654	phospholipid biosynthetic process	biological_process	1	243	10	13806	0.0126491	0.0219504	5.68148	LPCAT1
GO:0007200	phospholipase C-activating G-protein coupled receptor signaling pathway	biological_process	2	243	29	13806	0.0140429	0.0238804	3.91826	ADRA1D; CYSLTR2
GO:0045087	innate immune response	biological_process	5	243	114	13806	0.0154094	0.0252913	2.49188	LY86; BLK; BPI; TLR4; LYN
GO:0006694	steroid biosynthetic process	biological_process	1	243	13	13806	0.021178	0.0325737	4.37037	CYP17A1
GO:0009395	phospholipid catabolic process	biological_process	1	243	13	13806	0.021178	0.0325737	4.37037	PLA2G4A
GO:0006631	fatty acid metabolic process	biological_process	1	243	15	13806	0.0278599	0.0405004	3.78765	ACOT12
GO:0016042	lipid catabolic process	biological_process	2	243	38	13806	0.0288973	0.0418648	2.99025	PLCD1; LIPA
GO:0045332	phospholipid translocation	biological_process	1	243	16	13806	0.0314763	0.044735	3.55093	ATP10D
GO:0050796	regulation of insulin secretion	biological_process	1	243	16	13806	0.0314763	0.044735	3.55093	IL1B
GO:0019915	lipid storage	biological_process	1	243	17	13806	0.0352663	0.0489597	3.34205	PLIN2
GO:0043552	positive regulation of phosphatidylinositol 3-kinase activity	biological_process	1	243	17	13806	0.0352663	0.0489597	3.34205	LYN
GO:0033344	cholesterol efflux	biological_process	1	243	18	13806	0.0392228	0.0533027	3.15638	ABCG1
