# Supplementary material for: Analysis of hepatic transcriptome demonstrates altered lipid metabolism following Lactobacillus johnsonii BS15 prevention in chickens with subclinical necrotic enteritis
Source: Lipids Health Dis. 2018 Apr 20;17:93. doi: 10.1186/s12944-018-0741-5 (PMC5910604; doi:10.1186/s12944-018-0741-5)
Supplement: Supplementary file 3 — Table S3. Details for regulatory genes and pathways related to lipid metabolism in comparison of control group and BS15 group. (XLSX 42 kb) [file 12944_2018_741_MOESM3_ESM.xlsx]

## Sheet: Sheet1
id	baseMean	baseMean_control_SNE	baseMean_case_BS15	foldChange	log2FoldChange	pval	padj	up_down	fpkm_Sample_SNE_1	fpkm_Sample_SNE_2	fpkm_Sample_SNE_3	fpkm_Sample_BS15_1	fpkm_Sample_BS15_3	description	gene_biotype	Dbxref	gene_synonym	GO_id	GO_term	pathway	pathway_description
ABCA12	1214.64	774.266	1875.19	2.4219	1.27614	0.000249876	0.479981	Up	3.03068	2.34122	2.2907	5.37367	6.46906		protein_coding	CGNC:52109,GeneID:424011				path:gga02010	ABC transporters
ABHD6	4749.34	3023.17	7338.59	2.42745	1.27944	0.000177748	0.418753	Up	123.014	65.8819	70.679	188.576	211.537		protein_coding	CGNC:4246,GeneID:416009		GO:0004620,GO:0005739,GO:0009395,GO:0030336,GO:0032281,GO:0046464,GO:0046889,GO:0047372,GO:0060292,GO:0070062,GO:2000124	phospholipase activity|mitochondrion|phospholipid catabolic process|negative regulation of cell migration|AMPA glutamate receptor complex|acylglycerol catabolic process|positive regulation of lipid biosynthetic process|acylglycerol lipase activity|long term synaptic depression|extracellular exosome|regulation of endocannabinoid signaling pathway
ACSBG1	32.5271	10.9526	64.8888	5.9245	2.56669	3.9393e-05	0.195437	Up	0.0512422	0.185132	0.0679417	0.560942	0.460108		protein_coding	CGNC:2386,GeneID:415361		GO:0000038,GO:0001676,GO:0004467,GO:0005737,GO:0031957,GO:0051384	very long-chain fatty acid metabolic process|long-chain fatty acid metabolic process|long-chain fatty acid-CoA ligase activity|cytoplasm|very long-chain fatty acid-CoA ligase activity|response to glucocorticoid	path:gga01212,path:gga00061,path:gga00071,path:gga04920,path:gga03320	Fatty acid metabolism|Fatty acid biosynthesis|Fatty acid degradation|Adipocytokine signaling pathway|PPAR signaling pathway
ADRA1D	101.19	128.237	60.6193	0.472714	-1.08096	0.020989	1	Down	1.25831	0.98705	1.35442	0.531974	0.582711		protein_coding	CGNC:11925,GeneID:422933		GO:0001994,GO:0004937,GO:0005887,GO:0007200,GO:0007204,GO:0007267,GO:0045907,GO:0045987,GO:0071880	norepinephrine-epinephrine vasoconstriction involved in regulation of systemic arterial blood pressure|alpha1-adrenergic receptor activity|integral component of plasma membrane|phospholipase C-activating G-protein coupled receptor signaling pathway|positive regulation of cytosolic calcium ion concentration|cell-cell signaling|positive regulation of vasoconstriction|positive regulation of smooth m…	path:gga04020,path:gga04080,path:gga04261,path:gga04270	Calcium signaling pathway|Neuroactive ligand-receptor interaction|Adrenergic signaling in cardiomyocytes|Vascular smooth muscle contraction
AOX1	520.852	215.452	978.951	4.5437	2.18387	0.00110108	1	Up	0.331327	0.593288	3.42924	5.54919	7.32822	aldehyde oxidase 1	protein_coding	CGNC:52124,GeneID:424071		GO:0004854,GO:0005506,GO:0005829,GO:0009055,GO:0009115,GO:0016614,GO:0016903,GO:0050660,GO:0051287,GO:0051537,GO:0055114	xanthine dehydrogenase activity|iron ion binding|cytosol|electron carrier activity|xanthine catabolic process|oxidoreductase activity, acting on CH-OH group of donors|oxidoreductase activity, acting on the aldehyde or oxo group of donors|flavin adenine dinucleotide binding|NAD binding|2 iron, 2 sulfur cluster binding|oxidation-reduction process	path:gga00280,path:gga00350,path:gga00380,path:gga00750,path:gga00760,path:gga00830,path:gga00982,path:gga04630	Valine, leucine and isoleucine degradation|Tyrosine metabolism|Tryptophan metabolism|Vitamin B6 metabolism|Nicotinate and nicotinamide metabolism|Retinol metabolism|Drug metabolism - cytochrome P450|Jak-STAT signaling pathway
AOX2	26.1968	13.0124	45.9735	3.53305	1.82091	0.020062	1	Up	0.0516277	0.0370096	0.187	0.194544	0.390918	aldehyde oxidase 2	protein_coding	CGNC:52125,GeneID:424072				path:gga00280,path:gga00350,path:gga00380,path:gga00750,path:gga00760,path:gga00830,path:gga00982,path:gga04630	Valine, leucine and isoleucine degradation|Tyrosine metabolism|Tryptophan metabolism|Vitamin B6 metabolism|Nicotinate and nicotinamide metabolism|Retinol metabolism|Drug metabolism - cytochrome P450|Jak-STAT signaling pathway
ARHGAP40	66.9486	88.6941	34.3304	0.387065	-1.36935	0.026615	1	Down	1.15039	0.884591	0.440528	0.218746	0.396497	Rho GTPase activating protein 40	protein_coding	CGNC:2591,GeneID:419168	C20orf95	GO:0007165	signal transduction
ASB12	20.976	30.3788	6.87172	0.226201	-2.14432	0.0101158	1	Down	0.432849	0.544503	0.31289	0.110335	0.0631795	ankyrin repeat and SOCS box containing 12	protein_coding	CGNC:5730,GeneID:422313		GO:0005622,GO:0016567,GO:0035556	intracellular|protein ubiquitination|intracellular signal transduction
ASS1	587.428	787.282	287.645	0.365365	-1.45259	0.0143869	1	Down	22.3238	28.9127	38.5465	10.0199	11.2532	argininosuccinate synthase 1	protein_coding	CGNC:50457,GeneID:417185		GO:0000050,GO:0000053,GO:0004055,GO:0005524,GO:0005737,GO:0006526	urea cycle|argininosuccinate metabolic process|argininosuccinate synthase activity|ATP binding|cytoplasm|arginine biosynthetic process	path:gga01230,path:gga00250,path:gga00220	Biosynthesis of amino acids|Alanine, aspartate and glutamate metabolism|Arginine biosynthesis
BCAT1	253.9	330.514	138.98	0.420497	-1.24983	0.00317713	1	Down	1.75657	1.62731	2.06951	1.23445	0.323496		protein_coding	CGNC:9949,GeneID:418193		GO:0004084,GO:0005739,GO:0006532,GO:0009082,GO:0009098,GO:0009099,GO:0030170,GO:0052654,GO:0052655,GO:0052656	branched-chain-amino-acid transaminase activity|mitochondrion|aspartate biosynthetic process|branched-chain amino acid biosynthetic process|leucine biosynthetic process|valine biosynthetic process|pyridoxal phosphate binding|L-leucine transaminase activity|L-valine transaminase activity|L-isoleucine transaminase activity	path:gga01210,path:gga01230,path:gga00270,path:gga00280,path:gga00290,path:gga00770	2-Oxocarboxylic acid metabolism|Biosynthesis of amino acids|Cysteine and methionine metabolism|Valine, leucine and isoleucine degradation|Valine, leucine and isoleucine biosynthesis|Pantothenate and CoA biosynthesis
CAP2	21.209	29.7527	8.39338	0.282105	-1.8257	0.036926	1	Down	0.590554	0.271784	0.264771	0.0970087	0.110775		protein_coding	CGNC:9646,GeneID:420847		GO:0000902,GO:0003779,GO:0007163,GO:0007165,GO:0008154,GO:0008179,GO:0030864,GO:0045761	cell morphogenesis|actin binding|establishment or maintenance of cell polarity|signal transduction|actin polymerization or depolymerization|adenylate cyclase binding|cortical actin cytoskeleton|regulation of adenylate cyclase activity
CEMIP	409.738	567.745	172.728	0.304235	-1.71674	0.028711	1	Down	2.90374	2.7292	0.866691	0.605212	0.652409		protein_coding	CGNC:4831,GeneID:415476
CEP162	109.013	146.714	52.4606	0.357571	-1.4837	0.0152974	1	Down	0.803563	1.0962	0.51709	0.303282	0.253882		protein_coding	CGNC:11816,GeneID:421835
CES1	1628.68	978.599	2603.79	2.66073	1.41182	0.0249121	1	Up	11.1387	22.6508	6.93323	27.2699	49.2973		protein_coding	CGNC:50076,GeneID:415786		GO:0005615,GO:0052689	extracellular space|carboxylic ester hydrolase activity	path:gga00983	Drug metabolism - other enzymes
CFD	2959.18	3890.67	1561.96	0.401462	-1.31666	0.0441591	1	Down	558.619	302.122	184.761	150.157	112.434		protein_coding	CGNC:65437,GeneID:100857593		GO:0004252,GO:0005615,GO:0006508,GO:0070062	serine-type endopeptidase activity|extracellular space|proteolysis|extracellular exosome
CNRIP1	58.7071	76.0914	32.6306	0.428834	-1.22151	0.0283716	1	Down	1.74685	1.80931	2.2033	0.995829	0.607637	cannabinoid receptor interacting protein 1	protein_coding	CGNC:6648,GeneID:421266		GO:0043209	myelin sheath
CNTFR	73.551	94.1618	42.6347	0.452781	-1.14312	0.0212951	1	Down	3.08043	2.12942	1.25845	0.797869	0.86633	ciliary neurotrophic factor receptor	protein_coding	CGNC:20242,GeneID:395885		GO:0003360,GO:0004897,GO:0005102,GO:0007548,GO:0008284,GO:0016324,GO:0019955,GO:0031225,GO:0043524,GO:0060538,GO:0070110,GO:0070120,GO:0097059	brainstem development|ciliary neurotrophic factor receptor activity|receptor binding|sex differentiation|positive regulation of cell proliferation|apical plasma membrane|cytokine binding|anchored component of membrane|negative regulation of neuron apoptotic process|skeletal muscle organ development|ciliary neurotrophic factor receptor complex|ciliary neurotrophic factor-mediated signaling pathway…	path:gga04630,path:gga04060	Jak-STAT signaling pathway|Cytokine-cytokine receptor interaction
CTSG	118.504	154.871	63.9538	0.412948	-1.27597	0.00693597	1	Down	11.5472	9.57298	8.35665	6.04379	1.84202		protein_coding	CGNC:52658,GeneID:426049		GO:0004252,GO:0016485	serine-type endopeptidase activity|protein processing	path:gga04080,path:gga04142	Neuroactive ligand-receptor interaction|Lysosome
CYP2C21L	83.2514	116.089	33.9943	0.292829	-1.77187	0.0291813	1	Down	1.39338	3.21359	3.18909	1.16948	0.415143		protein_coding	CGNC:65060,GeneID:100858007
CYP2C8	10804	7477.95	15793.1	2.11195	1.07857	0.045297	1	Up	160.758	246.025	44.7786	304.433	323.024	cytochrome P450, family 2, subfamily C, polypeptide 8	protein_coding	CGNC:49930,GeneID:414841	CYP2C18,CYP2H2,CYPIIH2
CZH9ORF3	130.094	83.0185	200.708	2.41763	1.2736	0.0274801	1	Up	0.552962	0.705692	0.564609	2.08785	0.847342		protein_coding	CGNC:9573,GeneID:427467		GO:0005730,GO:0005737,GO:0005886,GO:0006508,GO:0008270,GO:0042277,GO:0043171,GO:0070006	nucleolus|cytoplasm|plasma membrane|proteolysis|zinc ion binding|peptide binding|peptide catabolic process|metalloaminopeptidase activity
DUSP5	44.462	59.1755	22.3918	0.378396	-1.40203	0.0190707	1	Down	1.87389	1.92626	0.908047	0.751495	0.449445		protein_coding	CGNC:6509,GeneID:423890		GO:0000188,GO:0001706,GO:0004725,GO:0017017,GO:0035335	inactivation of MAPK activity|endoderm formation|protein tyrosine phosphatase activity|MAP kinase tyrosine/serine/threonine phosphatase activity|peptidyl-tyrosine dephosphorylation	path:gga04010	MAPK signaling pathway
DYNLL1	43.1869	29.0589	64.3789	2.21546	1.14761	0.0429406	1	Up	4.60336	4.60118	1.35313	6.63597	7.19062		protein_coding	CGNC:64040,GeneID:100859081		GO:0000776,GO:0005737,GO:0005813,GO:0007017,GO:0008180,GO:0016020,GO:0021762,GO:0030286,GO:0042326,GO:0070062,GO:0072686	kinetochore|cytoplasm|centrosome|microtubule-based process|COP9 signalosome|membrane|substantia nigra development|dynein complex|negative regulation of phosphorylation|extracellular exosome|mitotic spindle
EMID1	50.3291	68.2471	23.4521	0.343635	-1.54105	0.0499831	1	Down	3.32871	2.32118	4.04187	1.37716	0.806669		protein_coding	CGNC:63534,GeneID:100859612
ENPP3	113.515	144.611	66.8718	0.462425	-1.11271	0.0146381	1	Down	1.39649	1.13713	1.02541	0.604424	0.472115		protein_coding	CGNC:2071,GeneID:426928		GO:0003676,GO:0004528,GO:0004551,GO:0005044,GO:0006898,GO:0006955,GO:0009143,GO:0016021,GO:0030247,GO:0046872,GO:0047429,GO:0048471,GO:0070062,GO:0090305	nucleic acid binding|phosphodiesterase I activity|nucleotide diphosphatase activity|scavenger receptor activity|receptor-mediated endocytosis|immune response|nucleoside triphosphate catabolic process|integral component of membrane|polysaccharide binding|metal ion binding|nucleoside-triphosphate diphosphatase activity|perinuclear region of cytoplasm|extracellular exosome|nucleic acid phosphodieste…	path:gga00500,path:gga00230,path:gga00760,path:gga00770	Starch and sucrose metabolism|Purine metabolism|Nicotinate and nicotinamide metabolism|Pantothenate and CoA biosynthesis
EPB41L3	53.0534	67.5914	31.2465	0.462285	-1.11315	0.0493596	1	Down	0.38913	0.312656	0.346716	0.17153	0.11885		protein_coding	CGNC:10955,GeneID:421055				path:gga04530	Tight junction
FAM65B	81.7471	105.421	46.2364	0.438588	-1.18906	0.0200095	1	Down	0.500789	0.572718	0.798501	0.332076	0.197128	family with sequence similarity 65, member B	protein_coding	CGNC:10211,GeneID:421003	C6orf32,MYONAP	GO:0005737,GO:0007605,GO:0060171	cytoplasm|sensory perception of sound|stereocilium membrane
FIBP	14.7936	24.3026	0.530153	0.0218146	-5.51856	0.0331693	1	Down	19.7732	33.9546	0	0	0.674356		protein_coding	GeneID:107051225
FOS	31.0955	42.5395	13.9296	0.327451	-1.61065	0.0231953	1	Down	1.70106	1.42223	1.95625	0.765042	0.320626	FBJ murine osteosarcoma viral oncogene homolog	protein_coding	CGNC:49845,GeneID:396512		GO:0000978,GO:0000982,GO:0005634,GO:0005667,GO:0005783,GO:0005829,GO:0006357	RNA polymerase II core promoter proximal region sequence-specific DNA binding|transcription factor activity, RNA polymerase II core promoter proximal region sequence-specific binding|nucleus|transcription factor complex|endoplasmic reticulum|cytosol|regulation of transcription from RNA polymerase II promoter	path:gga04010,path:gga04620,path:gga05132,path:gga05168	MAPK signaling pathway|Toll-like receptor signaling pathway|Salmonella infection|Herpes simplex infection
GALNT12	56.6918	74.6698	29.7248	0.398084	-1.32886	0.0172245	1	Down	1.14758	0.856994	1.01664	0.503841	0.298378		protein_coding	CGNC:9963,GeneID:420978				path:gga00512	Mucin type O-glycan biosynthesis
GHR	59.2198	37.9145	91.1778	2.40482	1.26593	0.00932563	1	Up	0.192919	0.154889	0.325988	0.385402	0.422001	growth hormone receptor	protein_coding	CGNC:11022,GeneID:408184	GHBP	GO:0004896,GO:0005886,GO:0006897,GO:0016021,GO:0019221	cytokine receptor activity|plasma membrane|endocytosis|integral component of membrane|cytokine-mediated signaling pathway	path:gga04630,path:gga04080,path:gga04060	Jak-STAT signaling pathway|Neuroactive ligand-receptor interaction|Cytokine-cytokine receptor interaction
GIMAP5	630.472	296.474	1131.47	3.81642	1.93222	0.00244499	1	Up	1.79212	8.72192	1.91291	12.0289	17.0755		protein_coding	CGNC:51253,GeneID:420413
GPC1	62.326	79.9106	35.9491	0.449866	-1.15243	0.0341152	1	Down	0.977009	1.05108	1.46006	0.559646	0.471453	glypican 1	protein_coding	CGNC:52254,GeneID:424770		GO:0005578,GO:0005615,GO:0005768,GO:0005886,GO:0031225,GO:0043395,GO:1902723,GO:1902724,GO:1902725,GO:1902726	proteinaceous extracellular matrix|extracellular space|endosome|plasma membrane|anchored component of membrane|heparan sulfate proteoglycan binding|negative regulation of skeletal muscle satellite cell proliferation|positive regulation of skeletal muscle satellite cell proliferation|negative regulation of satellite cell differentiation|positive regulation of skeletal muscle satellite cell differe…
GSDMA	49.7674	64.4188	27.7904	0.431401	-1.2129	0.0409696	1	Down	0.880128	0.588701	0.824505	0.528955	0.20274	gasdermin A	protein_coding	CGNC:52687,GeneID:426132	GSDM1
HEYL	52.5059	66.7571	31.1292	0.466305	-1.10065	0.0484217	1	Down	2.02534	2.89973	1.49241	0.998327	0.951556		protein_coding	CGNC:14636,GeneID:771101		GO:0000122,GO:0000979,GO:0000983,GO:0001077,GO:0001106,GO:0003151,GO:0003181,GO:0003184,GO:0003198,GO:0003208,GO:0005634,GO:0005737,GO:0006366,GO:0007219,GO:0032835,GO:0035914,GO:0035939,GO:0042803,GO:0045666,GO:0045944,GO:0046982,GO:0050683,GO:0060412,GO:0071773,GO:0072014,GO:2000824	negative regulation of transcription from RNA polymerase II promoter|RNA polymerase II core promoter sequence-specific DNA binding|transcription factor activity, RNA polymerase II core promoter sequence-specific|transcriptional activator activity, RNA polymerase II core promoter proximal region sequence-specific binding|RNA polymerase II transcription corepressor activity|outflow tract morphogene…
HGH1	36.1779	22.3848	56.8677	2.54047	1.34509	0.047028	1	Up	8.9988	0	8.242	18.6781	11.6026		protein_coding	GeneID:107050713
HIST1H4D	22.9822	9.56764	43.104	4.50519	2.17159	0.027213	1	Up	2.89419	2.7807	0	12.2025	4.47295		protein_coding	CGNC:53215,GeneID:427884
HTR1D	86.4699	108.352	53.6463	0.49511	-1.01418	0.0466125	1	Down	2.68375	2.70816	2.17361	2.05381	0.463185		protein_coding	CGNC:530,GeneID:769107		GO:0004993,GO:0005887,GO:0007193,GO:0007210,GO:0007268,GO:0009636,GO:0014827,GO:0040012,GO:0042310,GO:0050795,GO:0051378	G-protein coupled serotonin receptor activity|integral component of plasma membrane|adenylate cyclase-inhibiting G-protein coupled receptor signaling pathway|serotonin receptor signaling pathway|chemical synaptic transmission|response to toxic substance|intestine smooth muscle contraction|regulation of locomotion|vasoconstriction|regulation of behavior|serotonin binding	path:gga04080	Neuroactive ligand-receptor interaction
HYKK	271.898	188.431	397.099	2.10739	1.07546	0.00404419	1	Up	11.8796	11.0991	8.75528	23.6217	21.2536	hydroxylysine kinase	protein_coding	CGNC:49967,GeneID:415358	AGPHD1			path:gga00310	Lysine degradation
IGFBP2	2330.61	1547.58	3505.14	2.26492	1.17946	0.00061376	0.991405	Up	65.5894	42.8231	22.4471	99.2529	85.6903	insulin-like growth factor binding protein 2, 36kDa	protein_coding	CGNC:8714,GeneID:396315	IGFBP-2	GO:0001558,GO:0005576,GO:0031994,GO:0031995,GO:0043567	regulation of cell growth|extracellular region|insulin-like growth factor I binding|insulin-like growth factor II binding|regulation of insulin-like growth factor receptor signaling pathway
IGSF6	79.5947	99.4971	49.7411	0.499925	-1.00022	0.0459239	1	Down	1.05282	0.95692	1.05388	0.646615	0.479866	immunoglobulin superfamily, member 6	protein_coding	CGNC:5332,GeneID:771906
IHH	227.802	160.236	329.151	2.05417	1.03855	0.0112557	1	Up	11.5038	11.3381	2.90738	13.4255	15.2607	indian hedgehog	protein_coding	CGNC:49486,GeneID:395801		GO:0003420,GO:0005615,GO:0005622,GO:0005886,GO:0006508,GO:0007228,GO:0007267,GO:0008233,GO:0010628,GO:0010694,GO:0010770,GO:0030166,GO:0032331,GO:0045669,GO:0046872,GO:0051216,GO:0060591,GO:1902733,GO:1902738,GO:1903042	regulation of growth plate cartilage chondrocyte proliferation|extracellular space|intracellular|plasma membrane|proteolysis|positive regulation of hh target transcription factor activity|cell-cell signaling|peptidase activity|positive regulation of gene expression|positive regulation of alkaline phosphatase activity|positive regulation of cell morphogenesis involved in differentiation|proteoglyc…	path:gga04340	Hedgehog signaling pathway
KCTD17	87.363	24.9787	180.94	7.24376	2.85674	0.00236255	1	Up	0.28254	0.0963751	0.0826047	0.845605	1.59568		protein_coding	CGNC:9485,GeneID:418047		GO:0005783,GO:0031463,GO:0032469,GO:0042802,GO:0043161,GO:0045724,GO:0051260,GO:0097602	endoplasmic reticulum|Cul3-RING ubiquitin ligase complex|endoplasmic reticulum calcium ion homeostasis|identical protein binding|proteasome-mediated ubiquitin-dependent protein catabolic process|positive regulation of cilium assembly|protein homooligomerization|cullin family protein binding
KRT19	81.1435	112.687	33.8285	0.300199	-1.73601	0.0450682	1	Down	5.45962	5.26234	1.32212	1.29235	0.9784	keratin 19	protein_coding	CGNC:49516,GeneID:395861	GK-19	GO:0005198,GO:0005882	structural molecule activity|intermediate filament
LIPC	1341.32	911.171	1986.54	2.18021	1.12447	0.00134338	1	Up	8.27426	4.22706	5.27328	15.9082	9.90399		protein_coding	CGNC:3109,GeneID:427495		GO:0004806,GO:0005615,GO:0006633,GO:0008203,GO:0019433,GO:0030301,GO:0034372,GO:0034374,GO:0034375,GO:0042632,GO:0070328	triglyceride lipase activity|extracellular space|fatty acid biosynthetic process|cholesterol metabolic process|triglyceride catabolic process|cholesterol transport|very-low-density lipoprotein particle remodeling|low-density lipoprotein particle remodeling|high-density lipoprotein particle remodeling|cholesterol homeostasis|triglyceride homeostasis	path:gga00561	Glycerolipid metabolism
LOC100859063	5.16792	8.6132	0	0	#NAME?	0.0174947	1	Down	0.95418	0.452054	0.164665	0	0		protein_coding	CGNC:64058,GeneID:100859063
LOC100859374	11.3664	16.5616	3.57347	0.215768	-2.21245	0.0450533	1	Down	0.81854	0.226428	0.335452	0.0530313	0.138697		protein_coding	CGNC:63764,GeneID:100859374		GO:0002474,GO:0003823,GO:0005886,GO:0006955,GO:0016021,GO:0019882,GO:0042605,GO:0042612	antigen processing and presentation of peptide antigen via MHC class I|antigen binding|plasma membrane|immune response|integral component of membrane|antigen processing and presentation|peptide antigen binding|MHC class I protein complex
LOC100859467	29.3824	40.4882	12.7237	0.314257	-1.66998	0.0131873	1	Down	0.548694	1.1981	0.951813	0	0.516219		protein_coding	CGNC:63675,GeneID:100859467
LOC101747531	126.391	81.2817	194.055	2.38744	1.25546	0.0376062	1	Up	34.9428	3.37445	27.8141	67.1577	39.788		protein_coding	CGNC:67030,GeneID:101747531
LOC101748459	122.307	84.9507	178.341	2.09935	1.06994	0.0106885	1	Up	7.05135	3.07994	6.16591	11.0767	10.5035		protein_coding	CGNC:67942,GeneID:101748459
LOC101748692	67.5288	85.1258	41.1333	0.483206	-1.04929	0.0391309	1	Down	0.145377	0.131725	0.149288	0.0617307	0.0791665		protein_coding	CGNC:68174,GeneID:101748692
LOC101748788	35.1021	22.5342	53.954	2.39431	1.25961	0.0343521	1	Up	0.161765	0.0601845	0.203205	0.312852	0.382072		protein_coding	CGNC:68269,GeneID:101748788		GO:0005254,GO:0005887,GO:0008271,GO:0015106,GO:0015116,GO:0015301,GO:0015701,GO:0019531,GO:0019532,GO:0042391,GO:0051453,GO:1902358,GO:1902476	chloride channel activity|integral component of plasma membrane|secondary active sulfate transmembrane transporter activity|bicarbonate transmembrane transporter activity|sulfate transmembrane transporter activity|anion:anion antiporter activity|bicarbonate transport|oxalate transmembrane transporter activity|oxalate transport|regulation of membrane potential|regulation of intracellular pH|sulfat…
LOC101749846	1660.33	1169.09	2397.19	2.05047	1.03596	0.00288476	1	Up	82.0442	45.9643	23.4821	104.297	88.8626		protein_coding	CGNC:69305,GeneID:101749846
LOC101750594	55.8108	82.1938	16.2363	0.197537	-2.3398	0.000106337	0.326817	Down	3.48128	4.97361	5.7551	1.32089	0.231168		protein_coding	CGNC:70041,GeneID:101750594
LOC101751203	130.935	43.9846	261.36	5.94207	2.57096	0.048091	1	Up	2.12253	0.155111	1.08889	10.9405	2.62548		protein_coding	CGNC:70630,GeneID:101751203		GO:0004222,GO:0005509,GO:0005578,GO:0006508,GO:0007275,GO:0008270,GO:0030199,GO:0030574,GO:0045599,GO:0071711	metalloendopeptidase activity|calcium ion binding|proteinaceous extracellular matrix|proteolysis|multicellular organism development|zinc ion binding|collagen fibril organization|collagen catabolic process|negative regulation of fat cell differentiation|basement membrane organization
LOC107049129	86.7677	55.0511	134.343	2.44033	1.28707	0.0448554	1	Up	4.40386	0.323646	0.886236	4.85752	4.68375		protein_coding	GeneID:107049129
LOC107049142	462.932	301.486	705.1	2.33875	1.22574	0.00106617	1	Up	28.4488	23.7286	11.9916	60.0299	35.4914		protein_coding	GeneID:107049142
LOC107049846	11.4788	3.26734	23.7961	7.28302	2.86454	0.00376949	1	Up	0.277281	0.0709031	0.12731	1.36462	1.51036		protein_coding	GeneID:107049846
LOC107049998	7.06464	2.6121	13.7434	5.26145	2.39546	0.0489172	1	Up	0.0806841	0	0.0454391	0.243918	0.142789		protein_coding	GeneID:107049998
LOC107050476	9.19937	14.9788	0.530153	0.0353935	-4.82037	0.00261764	1	Down	0.286654	0.200125	0.132171	0	0.0134542		protein_coding	GeneID:107050476
LOC107050958	26.1369	35.5377	12.0357	0.338673	-1.56204	0.028519	1	Down	5.13543	3.76747	1.60522	0.885162	1.31247		protein_coding	GeneID:107050958
LOC107051034	159.276	101.753	245.561	2.4133	1.27101	0.00178127	1	Up	25.2284	17.0238	19.9354	42.9008	56.7344		protein_coding	GeneID:107051034
LOC107051290	26.3199	35.6593	12.3109	0.345236	-1.53435	0.0281936	1	Down	0.762133	0.722568	0.386534	0.10575	0.295822		protein_coding	GeneID:107051290
LOC107051636	20.1049	32.4937	1.52166	0.0468292	-4.41645	0.0308129	1	Down	0.491563	0.969833	0.0615689	0.0154136	0.031348		protein_coding	GeneID:107051636
LOC107051858	120.64	153.566	71.2507	0.463975	-1.10788	0.0374758	1	Down	1.21631	1.53676	2.14366	0.51881	0.864106		protein_coding	GeneID:107051858
LOC107052324	125.564	87.2343	183.06	2.09848	1.06935	0.0256493	1	Up	0.737253	0.386103	0.686993	1.67227	0.834074		protein_coding	GeneID:107052324
LOC107053956	6.71125	0.655239	15.7953	24.1061	4.59133	0.00172226	1	Up	0	0.125833	0	0.839353	0.75344		protein_coding	GeneID:107053956
LOC107054363	762.699	412.844	1287.48	3.11857	1.64088	0.00101671	1	Up	111.775	1.91684	86.0844	210.925	239.604		protein_coding	GeneID:107054363
LOC107056270	42.357	22.8059	71.6838	3.14321	1.65224	0.0121823	1	Up	4.74034	0.184173	5.19278	7.68026	13.1231		protein_coding	GeneID:107056270
LOC107057348	37.2203	62.0338	0	0	#NAME?	0.00346692	1	Down	6.05311	0	5.30343	0	0		protein_coding	GeneID:107057348
LOC374195	123.147	163.586	62.4893	0.381998	-1.38836	0.0133865	1	Down	0.820732	0.774788	0.655555	0.00497791	0.508791		protein_coding	CGNC:49078,GeneID:374195
LOC417973	18.1104	3.94091	39.3647	9.98874	3.3203	5.08719e-05	0.195437	Up	0.0369414	0.268543	0.03895	1.72077	0.630406		protein_coding	CGNC:50642,GeneID:417973
LOC420030	7.16493	11.2806	0.991504	0.087895	-3.50808	0.0301477	1	Down	0.156863	0.254891	0.183405	0.016586	0.0173659		protein_coding	CGNC:51158,GeneID:420030
LOC420516	482.562	669.485	202.178	0.30199	-1.72743	0.0250749	1	Down	4.52706	4.63132	1.5844	1.0893	0.962844		protein_coding	CGNC:51274,GeneID:420516		GO:0016021	integral component of membrane
LOC422090	380.559	486.492	221.659	0.455628	-1.13407	0.00411196	1	Down	25.4924	20.3904	23.4119	13.9681	8.64069	uncharacterized LOC422090	protein_coding	CGNC:51622,GeneID:422090
LOC423347	3429.37	2154.36	5341.87	2.47956	1.31009	0.000190751	0.418753	Up	25.1428	19.1896	45.2815	75.3468	76.1717		protein_coding	CGNC:51953,GeneID:423347		GO:0003987,GO:0005524,GO:0016208,GO:0019427	acetate-CoA ligase activity|ATP binding|AMP binding|acetyl-CoA biosynthetic process from acetate
LOC427025	274.271	369.159	131.939	0.357405	-1.48437	0.0217036	1	Down	3.03147	2.79668	2.44823	0.00457421	1.00151	Nipped-B homolog-like	protein_coding	CGNC:52967,GeneID:427025	NIPBL,SCC2W	GO:0003682,GO:0007064,GO:0010468	chromatin binding|mitotic sister chromatid cohesion|regulation of gene expression
LOC769646	228.921	156.888	336.969	2.14783	1.10288	0.00441955	1	Up	1.99954	1.12581	0.997019	3.10902	2.25608		protein_coding	CGNC:55420,GeneID:769646
LOC771494	7.54589	11.562	1.52166	0.131608	-2.92568	0.0466857	1	Down	0.068096	0.0241935	0.0615881	0.00475763	0.00929878		protein_coding	CGNC:56821,GeneID:771494
LOC771994	6.49292	10.8215	0	0	#NAME?	0.0179701	1	Down	0.298265	0.894592	0.182945	0	0		protein_coding	CGNC:57199,GeneID:771994
LOC772243	72.8601	32.0282	134.108	4.18718	2.06598	1.93615e-05	0.148764	Up	1.02559	0.152521	0.646699	2.82919	2.75287		protein_coding	CGNC:57391,GeneID:772243
LOC776262	43.4796	57.6217	22.2664	0.386424	-1.37174	0.0455031	1	Down	0.602123	0.51349	0.335143	0	0.355119		protein_coding	CGNC:57788,GeneID:776262		GO:0006486,GO:0008373,GO:0030173,GO:0097503	protein glycosylation|sialyltransferase activity|integral component of Golgi membrane|sialylation
LPAR2	53.2183	23.2173	98.2197	4.23045	2.08081	0.000684401	0.991405	Up	1.68788	1.17695	0.91913	3.70218	6.10331	lysophosphatidic acid receptor 2	protein_coding	CGNC:10093,GeneID:426086	EDG4	GO:0007186,GO:0009986,GO:0016021,GO:0030139,GO:0070915	G-protein coupled receptor signaling pathway|cell surface|integral component of membrane|endocytic vesicle|lysophosphatidic acid receptor activity	path:gga04080	Neuroactive ligand-receptor interaction
LPP	65.3452	82.7302	39.2676	0.474646	-1.07507	0.0354726	1	Down	0.71481	0.646788	0.373298	0.259349	0.276045	LIM domain containing preferred translocation partner in lipoma	protein_coding	CGNC:53563,GeneID:429148		GO:0005634,GO:0005737,GO:0005925,GO:0007155,GO:0008270	nucleus|cytoplasm|focal adhesion|cell adhesion|zinc ion binding
MAZ	22.7959	13.2096	37.1753	2.81426	1.49275	0.0279766	1	Up	3.19408	1.52365	2.53966	9.15078	4.59673		protein_coding	GeneID:107051057
MFNG	62.4837	78.8245	37.9726	0.481737	-1.05368	0.0438071	1	Down	0.467545	0.525418	0.724241	0.189135	0.359729		protein_coding	CGNC:9450,GeneID:418042		GO:0002315,GO:0007389,GO:0030173,GO:0032092,GO:0033829,GO:0045747,GO:0046872	marginal zone B cell differentiation|pattern specification process|integral component of Golgi membrane|positive regulation of protein binding|O-fucosylpeptide 3-beta-N-acetylglucosaminyltransferase activity|positive regulation of Notch signaling pathway|metal ion binding	path:gga00514,path:gga04330	Other types of O-glycan biosynthesis|Notch signaling pathway
MILR1	28.7737	41.5756	9.57102	0.230208	-2.11899	0.00472116	1	Down	0.552213	0.361214	0.674771	0.175527	0.0706062		protein_coding	CGNC:14581,GeneID:417417		GO:0016021,GO:0033004,GO:0042629,GO:0043303	integral component of membrane|negative regulation of mast cell activation|mast cell granule|mast cell degranulation
MRPL17	357.39	247.613	522.056	2.10836	1.07612	0.0158039	1	Up	46.5829	24.5072	30.2397	90.8594	48.1608		protein_coding	CGNC:1873,GeneID:769700		GO:0000002,GO:0003735,GO:0005743,GO:0005762,GO:0006412,GO:0019904	mitochondrial genome maintenance|structural constituent of ribosome|mitochondrial inner membrane|mitochondrial large ribosomal subunit|translation|protein domain specific binding	path:gga03010	Ribosome
MYH7	9.73652	3.8196	18.6119	4.87273	2.28473	0.0414025	1	Up	0.0249239	0.0240674	0	0.109047	0.024181	myosin, heavy chain 7, cardiac muscle, beta	protein_coding	CGNC:49277,GeneID:395350	AMHC1,myosin,myosin-7	GO:0003774,GO:0003779,GO:0005524,GO:0016459	motor activity|actin binding|ATP binding|myosin complex	path:gga04530,path:gga04260,path:gga04261	Tight junction|Cardiac muscle contraction|Adrenergic signaling in cardiomyocytes
MYO1A	77.2215	105.861	34.2616	0.323645	-1.62752	0.00128126	1	Down	2.15487	2.09914	1.72249	0.477272	0.793471	myosin IA	protein_coding	CGNC:49639,GeneID:396072		GO:0000146,GO:0003779,GO:0005516,GO:0005524,GO:0005737,GO:0005884,GO:0005902,GO:0016197,GO:0016328,GO:0016459,GO:0016887,GO:0030027,GO:0030048,GO:0045056	microfilament motor activity|actin binding|calmodulin binding|ATP binding|cytoplasm|actin filament|microvillus|endosomal transport|lateral plasma membrane|myosin complex|ATPase activity|lamellipodium|actin filament-based movement|transcytosis
NAE1	19.5863	27.1399	8.25577	0.304193	-1.71694	0.0419162	1	Down	0	0.196303	0.376878	0	0	NEDD8 activating enzyme E1 subunit 1	protein_coding	CGNC:50078,GeneID:415792	APPBP1	GO:0005634,GO:0005829,GO:0019781,GO:0045116	nucleus|cytosol|NEDD8 activating enzyme activity|protein neddylation
NCF2	34.2104	45.3945	17.4342	0.384061	-1.38059	0.0417906	1	Down	1.09182	0.996502	1.43181	0.600979	0.352291		protein_coding	CGNC:3482,GeneID:424445		GO:0001669,GO:0005730,GO:0008022,GO:0016175,GO:0042554,GO:0048365,GO:0055114	acrosomal vesicle|nucleolus|protein C-terminus binding|superoxide-generating NADPH oxidase activity|superoxide anion generation|Rac GTPase binding|oxidation-reduction process	path:gga04145	Phagosome
NT5DC2	1740.46	1144.16	2634.91	2.30293	1.20347	0.00228226	1	Up	31.9097	29.752	23.8679	52.5247	73.6656		protein_coding	CGNC:1086,GeneID:415895		GO:0008253,GO:0016311,GO:0046872	5'-nucleotidase activity|dephosphorylation|metal ion binding
OSBPL10	675.466	425.632	1050.22	2.46743	1.30301	0.0378536	1	Up	1.5652	8.05331	6.41195	10.1397	15.6127		protein_coding	CGNC:8718,GeneID:420663		GO:0001786,GO:0006869,GO:0015485	phosphatidylserine binding|lipid transport|cholesterol binding
OVSTL	98.5957	126.708	56.4266	0.445327	-1.16706	0.0138487	1	Down	0.747858	1.09567	0.596403	0.40885	0.244893		protein_coding	CGNC:52564,GeneID:425757		GO:0004866,GO:0005615,GO:0010951	endopeptidase inhibitor activity|extracellular space|negative regulation of endopeptidase activity
PCDH12	15.3662	21.6444	5.94902	0.274853	-1.86327	0.0449061	1	Down	0.567509	0.425345	0.149515	0.0954424	0.118896		protein_coding	CGNC:1827,GeneID:416191		GO:0005509,GO:0005886,GO:0005911,GO:0005977,GO:0007156,GO:0016021,GO:0016339,GO:0070062	calcium ion binding|plasma membrane|cell-cell junction|glycogen metabolic process|homophilic cell adhesion via plasma membrane adhesion molecules|integral component of membrane|calcium-dependent cell-cell adhesion via plasma membrane cell adhesion molecules|extracellular exosome
PEX11A	741.885	519.243	1075.85	2.07196	1.05099	0.0382614	1	Up	4.0549	6.09729	9.60664	18.3704	9.29613		protein_coding	CGNC:4928,GeneID:415486		GO:0005778,GO:0005779,GO:0007165,GO:0016559,GO:0042803,GO:0043234,GO:0044375,GO:0050873	peroxisomal membrane|integral component of peroxisomal membrane|signal transduction|peroxisome fission|protein homodimerization activity|protein complex|regulation of peroxisome size|brown fat cell differentiation	path:gga04146	Peroxisome
PID1	83.6801	49.4599	135.01	2.72969	1.44874	0.00164105	1	Up	5.14517	1.42706	2.92189	9.56741	7.73728	phosphotyrosine interaction domain containing 1	protein_coding	CGNC:2141,GeneID:424787	NYGGF4	GO:0001933,GO:0005654,GO:0005737,GO:0044320,GO:0045944,GO:0046627,GO:0051881,GO:0070346,GO:0070584,GO:0071354,GO:0071356,GO:0071398,GO:0090005,GO:0090298,GO:2000045,GO:2000379,GO:2001170,GO:2001171,GO:2001274	negative regulation of protein phosphorylation|nucleoplasm|cytoplasm|cellular response to leptin stimulus|positive regulation of transcription from RNA polymerase II promoter|negative regulation of insulin receptor signaling pathway|regulation of mitochondrial membrane potential|positive regulation of fat cell proliferation|mitochondrion morphogenesis|cellular response to interleukin-6|cellular r…
PLA2G4A	160.222	210.139	85.3461	0.40614	-1.29995	0.0147341	1	Down	0.995694	1.09499	1.85834	0.686029	0.405166	phospholipase A2, group IVA (cytosolic, calcium-dependent)	protein_coding	CGNC:3767,GeneID:396394		GO:0004622,GO:0005509,GO:0005544,GO:0005783,GO:0005794,GO:0005829,GO:0009395,GO:0016023,GO:0042127,GO:0046456,GO:0047498,GO:0050482,GO:0071236	lysophospholipase activity|calcium ion binding|calcium-dependent phospholipid binding|endoplasmic reticulum|Golgi apparatus|cytosol|phospholipid catabolic process|cytoplasmic, membrane-bounded vesicle|regulation of cell proliferation|icosanoid biosynthetic process|calcium-dependent phospholipase A2 activity|arachidonic acid secretion|cellular response to antibiotic	path:gga00564,path:gga00565,path:gga00590,path:gga00591,path:gga00592,path:gga04010,path:gga04370,path:gga04912,path:gga04270	Glycerophospholipid metabolism|Ether lipid metabolism|Arachidonic acid metabolism|Linoleic acid metabolism|alpha-Linolenic acid metabolism|MAPK signaling pathway|VEGF signaling pathway|GnRH signaling pathway|Vascular smooth muscle contraction
PLIN1	192.714	91.8795	343.966	3.74367	1.90445	1.20396e-05	0.148764	Up	0.530039	2.44678	1.87354	8.19352	4.88209	perilipin 1	protein_coding	CGNC:49996,GeneID:415487	PLIN			path:gga03320	PPAR signaling pathway
PLIN2	4989.34	3536.94	7167.93	2.02659	1.01905	0.0487128	1	Up	26.1901	32.5231	11.6339	63.777	32.2499	perilipin 2	protein_coding	CGNC:11227,GeneID:427237	ADFP,perilipin-2	GO:0005634,GO:0005811,GO:0005829,GO:0005886,GO:0015909,GO:0019915	nucleus|lipid particle|cytosol|plasma membrane|long-chain fatty acid transport|lipid storage	path:gga03320	PPAR signaling pathway
PRAM1	26.8835	39.9172	7.33307	0.183707	-2.44452	0.0218496	1	Down	0.922711	1.23982	2.53766	0.354024	0.164403		protein_coding	CGNC:66362,GeneID:420067
PTGES2	55.4963	39.1684	79.9881	2.04216	1.03009	0.038358	1	Up	0.463549	0.639831	0.898535	0.590344	0.975886		protein_coding	CGNC:3547,GeneID:417214		GO:0003677,GO:0005634,GO:0005739,GO:0005829,GO:0009055,GO:0015035,GO:0045454,GO:0045893,GO:0046903,GO:0055114	DNA binding|nucleus|mitochondrion|cytosol|electron carrier activity|protein disulfide oxidoreductase activity|cell redox homeostasis|positive regulation of transcription, DNA-templated|secretion|oxidation-reduction process	path:gga00590	Arachidonic acid metabolism
RAB3B	36.2013	16.6447	65.5363	3.93737	1.97723	0.000709667	0.991405	Up	0.246353	0.399484	0.391766	1.54252	1.08873		protein_coding	CGNC:8024,GeneID:424636		GO:0003924,GO:0005525,GO:0007264,GO:0008021,GO:0017157,GO:0018125,GO:0019003,GO:0019882,GO:0030141,GO:0031489,GO:0048471,GO:0051586,GO:0070062,GO:0097494	GTPase activity|GTP binding|small GTPase mediated signal transduction|synaptic vesicle|regulation of exocytosis|peptidyl-cysteine methylation|GDP binding|antigen processing and presentation|secretory granule|myosin V binding|perinuclear region of cytoplasm|positive regulation of dopamine uptake involved in synaptic transmission|extracellular exosome|regulation of vesicle size	path:gga04530	Tight junction
S100A11	53.3772	69.2965	29.4982	0.42568	-1.23216	0.0329	1	Down	17.6159	11.0777	10.3854	7.7919	2.28535	S100 calcium binding protein A11	protein_coding	CGNC:6970,GeneID:396075		GO:0001726,GO:0005509,GO:0005615,GO:0005634,GO:0005737,GO:0042127,GO:0042803,GO:0044548,GO:0048306,GO:0070062	ruffle|calcium ion binding|extracellular space|nucleus|cytoplasm|regulation of cell proliferation|protein homodimerization activity|S100 protein binding|calcium-dependent protein binding|extracellular exosome
S100A16	44.5106	63.4249	16.1393	0.254463	-1.97447	0.0012763	1	Down	3.77184	3.75088	3.9165	0.722861	1.4008		protein_coding	CGNC:64027,GeneID:100859094		GO:0005509,GO:0005730,GO:0005829,GO:0005886,GO:0042803,GO:0044822,GO:0051592,GO:0070062	calcium ion binding|nucleolus|cytosol|plasma membrane|protein homodimerization activity|poly(A) RNA binding|response to calcium ion|extracellular exosome
SALL3	25.1744	12.1611	44.6945	3.67521	1.87783	0.0112121	1	Up	0.0636323	0.0378642	0.0529798	0.268186	0.106388	spalt-like transcription factor 3	protein_coding	CGNC:49282,GeneID:395359	SAL2	GO:0003700,GO:0005634,GO:0006355,GO:0006366,GO:0007165,GO:0021891,GO:0022008,GO:0035136,GO:0035137,GO:0043565,GO:0044212,GO:0045879,GO:0046872	transcription factor activity, sequence-specific DNA binding|nucleus|regulation of transcription, DNA-templated|transcription from RNA polymerase II promoter|signal transduction|olfactory bulb interneuron development|neurogenesis|forelimb morphogenesis|hindlimb morphogenesis|sequence-specific DNA binding|transcription regulatory region DNA binding|negative regulation of smoothened signaling pathw…
SEMA3C	27.6195	37.3153	13.0757	0.350411	-1.51288	0.0386039	1	Down	0.248724	0.293302	0.278095	0.125655	0.0553838	sema domain, immunoglobulin domain (Ig), short basic domain, secreted, (semaphorin) 3C	protein_coding	CGNC:49039,GeneID:374090		GO:0001755,GO:0005615,GO:0030215,GO:0030335,GO:0038191,GO:0045499,GO:0048843,GO:0050919,GO:0071526	neural crest cell migration|extracellular space|semaphorin receptor binding|positive regulation of cell migration|neuropilin binding|chemorepellent activity|negative regulation of axon extension involved in axon guidance|negative chemotaxis|semaphorin-plexin signaling pathway
SERPINA5	4788.67	3332.27	6973.28	2.09265	1.06533	0.00156099	1	Up	49.8528	91.422	50.8719	130.173	129.373		protein_coding	CGNC:51965,GeneID:423435		GO:0004867,GO:0005615,GO:0010951	serine-type endopeptidase inhibitor activity|extracellular space|negative regulation of endopeptidase activity
SERPINE2	103.504	143.913	42.8896	0.298024	-1.7465	0.0132663	1	Down	3.64545	1.80169	2.4336	0.871369	0.650089	serpin peptidase inhibitor, clade E (nexin, plasminogen activator inhibitor type 1), member 2	protein_coding	CGNC:3824,GeneID:424805		GO:0004867,GO:0005102,GO:0005615,GO:0005829,GO:0007596,GO:0008201,GO:0008285,GO:0010757,GO:0010766,GO:0010951,GO:0014067,GO:0021683,GO:0030308,GO:0031012,GO:0031091,GO:0031232,GO:0031594,GO:0032940,GO:0033363,GO:0042177,GO:0042628,GO:0045879,GO:0048505,GO:0048711,GO:0050974,GO:0051966,GO:0060291,GO:0060384,GO:0061108,GO:0090331,GO:1903561	serine-type endopeptidase inhibitor activity|receptor binding|extracellular space|cytosol|blood coagulation|heparin binding|negative regulation of cell proliferation|negative regulation of plasminogen activation|negative regulation of sodium ion transport|negative regulation of endopeptidase activity|negative regulation of phosphatidylinositol 3-kinase signaling|cerebellar granular layer morphoge…
SH3YL1	123.626	86.0809	179.944	2.0904	1.06378	0.0125858	1	Up	1.26541	0.864461	1.06126	1.69201	2.42687		protein_coding	CGNC:12244,GeneID:421908		GO:0006661,GO:0019902,GO:0032587,GO:0035091,GO:1900027	phosphatidylinositol biosynthetic process|phosphatase binding|ruffle membrane|phosphatidylinositol binding|regulation of ruffle assembly
SIGLEC1	32.5482	47.0218	10.8377	0.230483	-2.11727	0.0399083	1	Down	1.75022	4.67535	5.06144	0.969411	0.897276		protein_coding	CGNC:58419,GeneID:776920		GO:0016021	integral component of membrane	path:gga04514	Cell adhesion molecules (CAMs)
STEAP4	36.7363	49.4209	17.7095	0.35834	-1.4806	0.0199029	1	Down	1.02968	0.887485	0.5662	0.293019	0.235877		protein_coding	CGNC:6835,GeneID:772063		GO:0005768,GO:0005887,GO:0008823,GO:0015677,GO:0045444,GO:0052851,GO:0055114,GO:0070062,GO:0097461	endosome|integral component of plasma membrane|cupric reductase activity|copper ion import|fat cell differentiation|ferric-chelate reductase (NADPH) activity|oxidation-reduction process|extracellular exosome|ferric iron import into cell
SULT1B1	1281.02	909.275	1838.64	2.02209	1.01585	0.00332718	1	Up	42.6819	51.0394	42.4948	80.9395	104.711	sulfotransferase family, cytosolic, 1B, member 1	protein_coding	CGNC:49221,GeneID:395227	ST1B1,SULT1B	GO:0005737,GO:0006805,GO:0008146,GO:0008202,GO:0042403,GO:0051923	cytoplasm|xenobiotic metabolic process|sulfotransferase activity|steroid metabolic process|thyroid hormone metabolic process|sulfation
SYBU	534.931	369.918	782.451	2.1152	1.08079	0.0255489	1	Up	8.69889	5.80248	2.40739	10.1359	12.9869		protein_coding	CGNC:51220,GeneID:420277		GO:0005654,GO:0005739,GO:0005874,GO:0017075,GO:0019894,GO:0031982	nucleoplasm|mitochondrion|microtubule|syntaxin-1 binding|kinesin binding|vesicle
TBCA	792.957	437.22	1326.56	3.03408	1.60126	0.00208644	1	Up	15.793	15.5244	13.9449	57.5203	28.4272	tubulin folding cofactor A	protein_coding	CGNC:3204,GeneID:416367	CFA	GO:0005737,GO:0005874,GO:0007021,GO:0007023,GO:0048487	cytoplasm|microtubule|tubulin complex assembly|post-chaperonin tubulin folding pathway|beta-tubulin binding
TC2N	127.109	78.6767	199.758	2.53897	1.34424	0.0168164	1	Up	0.930893	0.659881	0.900882	1.42205	2.6168		protein_coding	CGNC:8162,GeneID:423412		GO:0005509,GO:0005634,GO:0005886,GO:0010468,GO:0030193,GO:0005544,GO:0006906,GO:0017158,GO:0019905,GO:0030276,GO:0048791	calcium ion binding|nucleus|plasma membrane|regulation of gene expression|regulation of blood coagulation|calcium-dependent phospholipid binding|vesicle fusion|regulation of calcium ion-dependent exocytosis|syntaxin binding|clathrin binding|calcium ion-regulated exocytosis of neurotransmitter
THOC3	15.0436	8.07006	25.5039	3.16031	1.66007	0.0410382	1	Up	0.256603	0	0.524319	0.968064	0.709255	THO complex 3	protein_coding	CGNC:50202,GeneID:416232		GO:0000445,GO:0000781,GO:0006406,GO:0046784	THO complex part of transcription export complex|chromosome, telomeric region|mRNA export from nucleus|viral mRNA export from host cell nucleus	path:gga03040,path:gga03013	Spliceosome|RNA transport
THSD7B	374.976	489.821	202.708	0.413842	-1.27285	0.0292726	1	Down	3.23929	1.69051	3.04323	0.345471	1.5636		protein_coding	CGNC:9390,GeneID:424297		GO:0016021	integral component of membrane
TMEM109	139.43	96.0253	204.537	2.13004	1.09088	0.0213165	1	Up	11.774	5.90774	9.33322	14.7692	21.3595		protein_coding	GeneID:107053339
TRIM14	206.533	129.474	322.121	2.48792	1.31494	0.0046609	1	Up	1.75852	6.84508	3.39278	9.48459	9.99665	tripartite motif containing 14	protein_coding	CGNC:53037,GeneID:427282		GO:0005737,GO:0008270,GO:0032897,GO:0045087,GO:0051092	cytoplasm|zinc ion binding|negative regulation of viral transcription|innate immune response|positive regulation of NF-kappaB transcription factor activity
TRPA1	222.934	71.0018	450.831	6.34957	2.66666	0.00130638	1	Up	0.923149	0.273424	0.824368	2.93034	5.36376		protein_coding	CGNC:11655,GeneID:420180		GO:0005262,GO:0005887,GO:0007166,GO:0009409,GO:0014070,GO:0032421,GO:0042493,GO:0042542,GO:0048265,GO:0050955,GO:0050966,GO:0050968,GO:0051289,GO:0070588,GO:0097604	calcium channel activity|integral component of plasma membrane|cell surface receptor signaling pathway|response to cold|response to organic cyclic compound|stereocilium bundle|response to drug|response to hydrogen peroxide|response to pain|thermoception|detection of mechanical stimulus involved in sensory perception of pain|detection of chemical stimulus involved in sensory perception of pain|pro…
TUBB6	73.7007	93.915	43.3792	0.461899	-1.11435	0.0321845	1	Down	2.56499	2.69676	1.98041	1.79448	0.785474	tubulin, beta 6 class V	protein_coding	CGNC:51389,GeneID:421037				path:gga04145,path:gga04540	Phagosome|Gap junction
TUSC1	79.9906	50.1825	124.703	2.48498	1.31324	0.0330218	1	Up	10.6482	0.533815	4.1367	12.7327	11.5758		protein_coding	CGNC:13090,GeneID:101751372
VWA1	48.2886	64.1852	24.4436	0.380829	-1.39279	0.0167896	1	Down	0.994083	0.760401	0.437642	0.338409	0.218064		protein_coding	CGNC:1054,GeneID:419413		GO:0005604,GO:0005614,GO:0005615,GO:0030198,GO:0042802,GO:0048266,GO:0070062	basement membrane|interstitial matrix|extracellular space|extracellular matrix organization|identical protein binding|behavioral response to pain|extracellular exosome
VWA2	4.08346	6.80576	0	0	#NAME?	0.0390091	1	Down	0.059045	0.0980688	0.0172813	0	0		protein_coding	CGNC:6822,GeneID:423907		GO:0005509,GO:0005604,GO:0005615,GO:0007161,GO:0042802,GO:0046626,GO:0051260,GO:0070062	calcium ion binding|basement membrane|extracellular space|calcium-independent cell-matrix adhesion|identical protein binding|regulation of insulin receptor signaling pathway|protein homooligomerization|extracellular exosome
